# Supplementary material for: The PfRCR complex bridges malaria parasite and erythrocyte during invasion
Source: Nature. 2023 Dec 20;625(7995):578–84. doi: 10.1038/s41586-023-06856-1 (PMC10794152; doi:10.1038/s41586-023-06856-1)
Supplement: Supplementary file 7 — Source Data Figs. 2–4 and Extended Data Figs. 1, 4, 5, 7 and 8 [file 41586_2023_6856_MOESM7_ESM.xlsx]

## Sheet: Fig. 2d
Normalised microscale thermophoresis responses for binding of basigin ectodomain (ecto) or full-length basigin (FL) to RH5 or the RCR complex.
concentration (nM)	Ecto-RH5			Ecto-RCR			FL_RCR			FL_RH5
0	1.0826	1	0.9305	1.0207	1	0.9618
0.244							1.0473	1	1.0016	1.0678	1	0.9702
0.488							0.9428	0.9037	0.8883	1.0312	0.9669	0.9443
0.977							0.9501	0.906	0.9006	0.9832	0.928	0.9117
1.953							0.9413	0.8953	0.8841	0.9598	0.904	0.8756
3.906							0.9428	0.8658	0.868	0.9164	0.8952	0.8586
4.88	1.0368	0.9443	0.8929	0.8601	0.841	0.8148
7.812							0.8441	0.7705	0.752	0.9389	0.8969	0.8589
9.76	1.0201	0.8937	0.8841	0.8669	0.8368	0.8091
15.625							0.8558	0.7882	0.7859	0.7506	0.7219	0.7011
19.5	0.9515	0.8525	0.8257	0.803	0.802	0.7831
31.25							0.8445	0.7713	0.7592	0.646	0.6195	0.5989
39.06	0.776	0.7608	0.6885	0.7017	0.6956	0.6408
62.5							0.7284	0.6641	0.6481	0.7654	0.7209	0.7096
78.12	0.9395	0.8844	0.8069	0.5601	0.5681	0.5483
125							0.622	0.5567	0.5403	0.6113	0.6022	0.5717
156.2	0.7072	0.621	0.601	0.4778	0.4788	0.4447
250							0.4475	0.3814	0.374	0.2476	0.3033	0.3081
312.5	0.4677	0.4444	0.4123	0.2745	0.2627	0.2566
500							0.2094	0.1808	0.1953	0.1041	0.1442	0.1426
625	0.3411	0.3257	0.3304	0.1472	0.165	0.1432
1000							0.123	0.1087	0.1155	0.0614	0.1139	0.1061
1250	0.1923	0.2012	0.1589	0.0964	0.0938	0.07689
2000							0.0393	0	-0.0005	0.0151	0	0.0011
2500	0.1234	0.1194	0.08284	0.0354	0.0534	0.0599
5000	0.0234	0	0.0419	0.0366	0	-0.0366

## Sheet: Fig. 2f
Relative elipticity at 220 nm of PfRH5CL and PfRH5WT across a temperature ramp as measured by CD				Raw CD data for PfRH5CL (SV3 CC1+5) at 0.75 mg/mL																																						Raw CD data for PfRH5WT (SV3 WT) at 0.75 mg/mL
Temperature	PfHR5CL (SV3 CC1+5), relatiive elipticity at 220 nm (%)	PfRH5WT (SV3-WT), relatiive elipticity at 220 nm (%)		TITLE																																						TITLE
20	96.4185	98.5093		DATA TYPE	CD SPECTRUM																																					DATA TYPE	CD SPECTRUM
22	97.4558	93.0912		ORIGIN	JASCO																																					ORIGIN	JASCO
24	100	94.38		OWNER																																						OWNER
26	95.115	100		DATE	2022-10-28																																					DATE	2022-10-28
28	99.3687	93.2179		TIME	17:37:28																																					TIME	15:15:30
30	92.3626	95.2554		SPECTROMETER/DATA SYSTEM	JASCO Corp.	J-815	Rev. 1.00																																			SPECTROMETER/DATA SYSTEM	JASCO Corp.	J-815	Rev. 1.00
32	97.5214	93.5655		DELTAX	-0.1																																					DELTAX	-0.1
34	92.7752	97.1004		XUNITS	NANOMETERS																																					XUNITS	NANOMETERS
36	90.4953	90.6041		YUNITS	CD [mdeg]																																					YUNITS	CD [mdeg]
38	98.7412	94.6048		Y2UNITS	HT [V]																																					Y2UNITS	HT [V]
40	92.0042	93.8627		FIRSTX	250																																					FIRSTX	250
42	88.9485	86.9663		LASTX	190																																					LASTX	190
44	90.9108	86.5405		NPOINTS	601																																					NPOINTS	601
46	93.2383	86.6805		FIRSTY	0.2512																																					FIRSTY	-0.27089
48	92.0707	88.2713		MAXY	32.7521																																					MAXY	31.0303
50	90.1179	87.9903		MINY	-14.3393																																					MINY	-12.4648
52	90.8148	79.5328		XYDATA																																						XYDATA
54	91.6752	76.9033		Channel 1																																						Channel 1
56	92.1297	41.1227			19.97	22.08	24.03	26.01	28	29.98	31.99	33.99	35.98	37.99	39.99	41.99	44	46	47.99	50	51.99	54	56	58	60	62	64	66	68	70	72	74	76.01	78	80	82	84.01	86	88	90			19.77	22.08	23.99	25.99	27.99	29.99	31.99
58	90.0656	15.9534		250	0.251199	0.433032	0.565784	-0.166644	0.108932	-0.474542	0.307263	0.0488892	0.0665863	0.0338104	-0.0228271	0.247449	0.12641	0.114096	0.247995	0.134482	0.502551	0.218369	0.0941498	0.403021	0.182132	-0.0399353	0.0164368	0.158319	0.528275	0.225644	-0.114655	-0.22338	0.313223	-0.560806	-0.407196	-0.420328	0.0571472	-0.159	0.278021	-0.367773		250	-0.270889	-0.437247	-0.421231	-0.0853119	-0.269037	-0.518378	-0.0700409
60	89.6321	8.76391		249.9	0.264691	0.287021	0.5362	-0.184695	0.0230042	-0.468701	0.17182	0.229016	0.0291626	0.0993988	-0.132767	0.0909119	0.0957214	0.0481934	0.20441	0.0741547	0.420071	0.107269	-0.0510101	0.351169	0.137622	-0.181879	-0.0710968	0.107663	0.424014	0.14104	-0.118481	-0.280774	0.177014	-0.598895	-0.470136	-0.368256	0.0715942	-0.250723	0.157614	-0.393997		249.9	-0.396542	-0.460706	-0.47565	-0.0954468	-0.372842	-0.568115	-0.169394
62	89.2014	12.1744		249.8	0.172601	0.147763	0.426224	-0.299951	-0.0235291	-0.36394	0.0388275	0.386118	-0.0999847	0.0746368	-0.268573	-0.0632019	0.0941132	0.0226318	0.234177	0.0425903	0.321524	0.0559845	-0.0843445	0.211038	0.0802734	-0.223648	-0.101743	0.053775	0.357172	0.0886261	-0.199893	-0.35434	0.173181	-0.603482	-0.542349	-0.340643	0.0745026	-0.358801	0.0579163	-0.311728		249.8	-0.412439	-0.401447	-0.528357	-0.14408	-0.455319	-0.626614	-0.128555
64	83.4721	12.0297		249.7	0.0739624	0.102359	0.442056	-0.358307	-0.0696198	-0.277301	0.0352264	0.425882	-0.212186	0.00436096	-0.24791	-0.169199	0.0866943	0.00375366	0.231625	0.0347412	0.25928	-0.0252075	-0.135236	-0.0601685	0.0559723	-0.122287	-0.154352	-0.0712433	0.285321	0.144238	-0.193256	-0.376953	0.183051	-0.54834	-0.484653	-0.303741	0.107779	-0.337067	-0.0356995	-0.281488		249.7	-0.391034	-0.403107	-0.612189	-0.131326	-0.535269	-0.73934	-0.123584
66	85.8899	7.63076		249.6	0.117252	0.036496	0.480823	-0.396744	-0.131064	-0.168674	0.0209473	0.512057	-0.199243	-0.0659668	-0.302185	-0.201434	0.142371	-0.0177185	0.320734	0.00513001	0.107224	-0.073233	-0.209979	-0.16131	-0.030542	-0.0482239	-0.1453	-0.223306	0.271442	0.225146	-0.175497	-0.403867	0.181885	-0.423447	-0.444473	-0.288763	0.146347	-0.360846	-0.112143	-0.260114		249.6	-0.378983	-0.483493	-0.75459	-0.235364	-0.681396	-0.780521	-0.168042
68	87.1772	11.9843		249.5	0.121359	-0.0666718	0.479105	-0.445282	-0.212247	-0.131418	0.0529388	0.462894	-0.114285	-0.103125	-0.285803	-0.175485	0.181958	-0.111365	0.3146	-0.00557251	-0.0291199	-0.0687836	-0.216217	-0.171277	-0.0846283	0.0219421	-0.178287	-0.312164	0.178961	0.20481	-0.145135	-0.432477	0.117227	-0.319943	-0.336639	-0.345016	0.0248444	-0.41178	-0.239438	-0.115891		249.5	-0.343524	-0.378302	-0.766104	-0.31217	-0.709274	-0.727252	-0.0982513
70	76.486	6.28205		249.4	0.104504	-0.11564	0.31438	-0.433911	-0.287558	-0.131378	0.128784	0.415021	-0.0902954	-0.217572	-0.246887	-0.263477	0.165488	-0.103677	0.20018	0.089502	-0.139297	-0.173679	-0.221735	-0.122986	-0.0528381	0.0655579	-0.258136	-0.431976	0.0385284	0.0908264	-0.177307	-0.521811	0.0104126	-0.321692	-0.298071	-0.323026	-0.0640411	-0.467389	-0.279968	-0.0247864		249.4	-0.259354	-0.30752	-0.781848	-0.213715	-0.752093	-0.640704	-0.0741638
72	50.6349	5.84959		249.3	0.00354919	-0.201675	0.0738342	-0.446417	-0.398032	-0.162714	0.190619	0.277316	-0.161188	-0.317285	-0.399121	-0.337015	0.111392	-0.0948883	0.0981171	0.135788	-0.225378	-0.300766	-0.196225	-0.17753	0.00802002	0.0305115	-0.393671	-0.510779	-0.191928	-0.077066	-0.307236	-0.688925	-0.023175	-0.429114	-0.379929	-0.409048	-0.143512	-0.517545	-0.360181	-0.088443		249.3	-0.212137	-0.16499	-0.795883	-0.232147	-0.736929	-0.474039	-0.0751984
74	18.7576	10.0908		249.2	-0.0214447	-0.221249	-0.00839844	-0.514771	-0.385556	-0.119266	0.227859	0.241751	-0.0843719	-0.306607	-0.362628	-0.307516	0.220389	-0.0203369	0.125259	0.281561	-0.118948	-0.324756	-0.106268	-0.185074	0.0645752	0.011087	-0.484653	-0.374704	-0.310162	-0.130243	-0.323227	-0.714996	0.0065979	-0.489975	-0.401129	-0.471704	-0.0615082	-0.393561	-0.432904	-0.041452		249.2	-0.0682922	0.0697449	-0.782495	-0.223871	-0.651285	-0.271094	0.031546
76	9.68806	10.5413		249.1	-0.271878	-0.209552	-0.199927	-0.710272	-0.453687	-0.182672	0.144351	0.126703	-0.0537842	-0.41398	-0.428909	-0.35069	0.255066	-0.0692352	0.0146057	0.273239	-0.157739	-0.374359	-0.0980682	-0.181046	-0.0517151	-0.0282196	-0.534735	-0.498972	-0.477002	-0.271613	-0.441403	-0.697684	-0.0671448	-0.611786	-0.440005	-0.614505	-0.21196	-0.265369	-0.503372	-0.0584656		249.1	-0.00145874	0.278293	-0.794409	-0.146887	-0.541736	-0.158386	0.12847
78	10.7258	3.56348		249	-0.280521	-0.0695343	-0.200436	-0.608725	-0.413904	-0.0434753	0.221274	0.1078	0.0141937	-0.392685	-0.299988	-0.177298	0.314822	-0.00370789	-0.0562439	0.333942	-0.0320801	-0.37471	-0.0360626	-0.074765	-0.0236298	0.00359497	-0.493625	-0.4897	-0.344714	-0.262012	-0.430499	-0.509064	-0.0668823	-0.531116	-0.380496	-0.590573	-0.23812	-0.0688782	-0.407474	-0.0422577		249	-0.123141	0.214664	-0.709287	-0.158508	-0.511179	-0.160364	0.0772125
80	15.3738	0		248.9	-0.202448	-0.0592316	-0.329355	-0.563202	-0.456613	0.0068634	0.239069	0.0225464	0.0705627	-0.330209	-0.221832	-0.0400177	0.269608	-0.00954895	-0.0562775	0.325378	-0.0213989	-0.359814	-0.0893585	0.0383331	-0.0628052	-0.0782318	-0.481781	-0.335159	-0.211774	-0.308252	-0.353903	-0.530084	-0.113388	-0.600223	-0.42099	-0.663858	-0.315198	-0.00703735	-0.441827	-0.0426514		248.9	-0.247733	0.0967651	-0.596146	-0.22132	-0.49343	-0.137823	0.0246185
82	5.49601	5.11413		248.8	-0.229251	-0.0525848	-0.443933	-0.513303	-0.523386	-0.0898285	0.236057	-0.0578674	0.0552338	-0.275812	-0.242395	-0.000476074	0.263843	-0.0695862	-0.0301758	0.301883	0.00144958	-0.258041	-0.119257	0.0356903	-0.0300415	-0.139716	-0.501962	-0.139853	-0.151398	-0.329034	-0.304404	-0.606375	-0.228641	-0.713898	-0.48028	-0.752307	-0.396509	0.0200989	-0.559149	-0.0692444		248.8	-0.24368	0.164752	-0.39375	-0.168484	-0.357239	-0.0313721	0.147128
84	10.3282	1.2907		248.7	-0.184109	-0.0243835	-0.332166	-0.367856	-0.49931	-0.0776428	0.254242	-0.000164795	-0.0336121	-0.212637	-0.251318	0.0577362	0.361023	0.0335999	0.0424652	0.33429	0.076178	-0.113696	-0.162766	-0.0878235	0.042749	-0.164084	-0.415488	0.0446625	-0.0432648	-0.269366	-0.208575	-0.676831	-0.201199	-0.705829	-0.395395	-0.794473	-0.423114	0.148657	-0.545236	-0.0175262		248.7	-0.136414	0.210706	-0.243637	3.05176e-06	-0.194064	0.0171021	0.245389
86	0	4.22626		248.6	-0.202161	-0.0860992	-0.237228	-0.309064	-0.493155	0.00636597	0.268149	0.047345	-0.0856079	-0.0707764	-0.264923	0.0750244	0.399799	0.143857	0.0665131	0.312125	0.0687744	-0.0130157	-0.246417	-0.124603	-0.0133057	-0.26037	-0.373929	0.115085	-0.0318085	-0.210028	-0.180087	-0.685309	-0.113959	-0.756097	-0.356522	-0.793845	-0.474902	0.210388	-0.495193	-0.0875458		248.6	-0.054715	0.241791	-0.227875	0.0388855	-0.184613	0.0992676	0.247693
88	5.70061	1.90147		248.5	-0.210925	-0.117844	-0.149316	-0.182837	-0.40227	0.109561	0.3298	0.204099	-0.0921661	0.116406	-0.105399	0.0744324	0.544107	0.285269	0.0589172	0.29032	0.12999	0.14501	-0.287283	-0.0937561	-0.0565369	-0.18233	-0.262527	0.253986	0.0856598	-0.03927	-0.102527	-0.656079	-0.0184326	-0.686026	-0.198935	-0.677887	-0.416519	0.391928	-0.396466	0.0396881		248.5	0.0234467	0.284341	-0.179691	0.153256	-0.048233	0.121222	0.312683
90	7.39028	1.21593		248.4	-0.177969	-0.0875427	-0.0382111	-0.108719	-0.305737	0.196558	0.337167	0.363718	-0.159729	0.233966	0.0200836	0.0688904	0.575482	0.374472	-0.00351257	0.275864	0.119098	0.18317	-0.280991	-0.0615448	-0.0550995	-0.133792	-0.126007	0.185678	0.0805969	0.055838	-0.177811	-0.593939	-0.0680511	-0.651437	-0.192688	-0.550439	-0.463138	0.505704	-0.317291	0.17952		248.4	0.083017	0.262366	-0.168674	0.243457	0.0670105	0.122049	0.386087
				248.3	-0.119659	-0.107785	0.138068	-0.0188324	-0.336472	0.282367	0.423676	0.443127	-0.278906	0.313184	0.0354614	0.0561768	0.51597	0.388037	-0.0626251	0.26413	0.0713593	0.296094	-0.241074	-0.103769	0.0187683	-0.0641663	-0.030188	0.173077	0.124963	0.133255	-0.275678	-0.615677	-0.104007	-0.576758	-0.171863	-0.413229	-0.34458	0.441757	-0.254721	0.304343		248.3	0.0673767	0.105652	-0.139688	0.199274	0.0361664	0.0373566	0.384201
				248.2	-0.0787567	-0.189551	0.165231	-0.0303162	-0.371954	0.313519	0.396429	0.415274	-0.216055	0.349103	0.00349121	-0.0174194	0.45882	0.315411	-0.166818	0.256802	0.0798676	0.251773	-0.230029	-0.141315	-0.000378418	-0.0255524	0.0495911	0.284912	0.0710297	0.146072	-0.303464	-0.753122	-0.163477	-0.500027	-0.193292	-0.461044	-0.395819	0.320291	-0.292102	0.273737		248.2	0.132535	0.0463867	-0.0624298	0.177716	0.0375305	-0.0568329	0.285263
				248.1	-0.0406586	-0.159875	0.222357	0.0649445	-0.303592	0.41145	0.3689	0.459875	-0.112585	0.345609	0.00764771	0.0228638	0.444052	0.426117	-0.1603	0.408621	0.105368	0.293076	-0.154099	-0.0862762	0.00196838	-0.00626221	0.145099	0.279587	0.0736969	0.0708496	-0.303452	-0.702155	-0.20679	-0.30426	-0.0320099	-0.395282	-0.339474	0.327032	-0.172247	0.324301		248.1	0.179788	0.0894348	-0.16051	0.238138	-0.0194	-0.0490875	0.246112
				248	0.082901	-0.0706207	0.363599	0.17226	-0.182709	0.558801	0.405884	0.531903	-0.0141235	0.371924	0.0753387	0.152939	0.437338	0.534033	-0.0853577	0.45748	0.22251	0.375235	-0.127808	0.0337372	0.0103516	0.131741	0.236728	0.272418	0.116476	0.0698395	-0.245337	-0.542947	-0.287119	-0.0819244	0.0468842	-0.230554	-0.248224	0.389963	-0.0350952	0.409921		248	0.155209	0.0210571	-0.204883	0.239352	-0.0424652	-0.099472	0.202563
				247.9	0.0466553	-0.0760406	0.326251	0.253003	-0.0573059	0.617801	0.31994	0.520889	0.0283295	0.405759	0.15766	0.167078	0.403732	0.573358	-0.123438	0.329132	0.23847	0.306396	-0.0884186	0.170209	-0.0695801	0.18537	0.284393	0.175867	0.109802	-0.0148285	-0.179929	-0.418814	-0.367081	-0.0910065	0.0605804	-0.0559479	-0.189908	0.390286	0.0122009	0.372775		247.9	0.0911621	0.0365356	-0.156262	0.247272	-0.0388489	-0.0194061	0.206424
				247.8	0.0713562	-0.0135834	0.332391	0.359195	0.13952	0.670419	0.393912	0.512723	0.193381	0.359369	0.241486	0.25838	0.433411	0.537473	-0.093692	0.27373	0.277817	0.336276	0.0311584	0.230933	0.0571136	0.322983	0.284232	0.18237	0.19895	0.0157684	-0.145407	-0.350107	-0.401895	-0.0965485	0.0614349	0.0794739	-0.00559692	0.379651	0.0639313	0.362238		247.8	0.0200226	-0.0230469	-0.111844	0.331589	0.0384888	0.0108948	0.207196
				247.7	0.0346313	-0.0152435	0.379721	0.266211	0.255328	0.541891	0.170142	0.345847	0.179529	0.211288	0.201132	0.294116	0.331589	0.421249	-0.0597351	0.168079	0.172592	0.268372	0.0230865	0.227185	0.00185852	0.307394	0.191953	0.120279	0.194122	0.00062561	-0.159946	-0.324371	-0.551291	-0.234381	-0.0798218	0.0767853	-0.0816193	0.375006	-0.00694885	0.268079		247.7	-0.0154663	-0.129364	-0.0299683	0.354129	0.114178	0.0172699	0.227875
				247.6	-0.0124542	0.000119019	0.375235	0.250623	0.232034	0.375922	0.0517975	0.224735	0.153729	0.144467	0.13266	0.262512	0.36983	0.26196	0.0811829	0.123273	0.123969	0.298495	0.0107025	0.170367	0.00981751	0.306338	0.128131	0.0703644	0.182352	-0.0603943	-0.124707	-0.318988	-0.642917	-0.180923	-0.11618	-0.0264587	-0.132919	0.250992	-0.0319672	0.235245		247.6	-0.146655	-0.327542	0.0489685	0.20181	-0.0639008	-0.110883	0.145685
				247.5	0.109048	0.161859	0.344485	0.346503	0.390326	0.355432	0.0671021	0.122452	0.234671	0.160031	0.262231	0.310733	0.405997	0.23746	0.276688	0.267294	0.166177	0.395096	-0.0492188	0.24921	0.0611664	0.337692	0.184515	0.160446	0.337662	0.0032135	-0.0737732	-0.285886	-0.55481	-0.0860962	-0.099823	-0.0292847	-0.123605	0.2125	-0.00372009	0.199231		247.5	-0.231989	-0.361826	0.221649	0.153461	-0.0878967	-0.141409	0.173196
				247.4	0.291687	0.36286	0.385986	0.438782	0.505399	0.329675	0.0855011	0.167923	0.254456	0.151099	0.393311	0.454028	0.519147	0.323761	0.461777	0.337329	0.167383	0.578018	0.0543976	0.266156	0.150238	0.352405	0.214096	0.203098	0.430679	0.125034	-0.0373016	-0.244281	-0.442261	-0.0570374	-0.0543976	0.0120667	-0.13493	0.205231	0.0595825	0.198907		247.4	-0.347607	-0.393604	0.237674	0.0280975	-0.171634	-0.127267	0.0985413
				247.3	0.275381	0.458157	0.324945	0.394205	0.459628	0.166412	-0.0173676	0.165256	0.154306	0.0649475	0.310516	0.397736	0.552664	0.24603	0.48335	0.157977	0.168674	0.585291	0.00515747	0.17525	0.168631	0.291626	0.0915283	0.177377	0.391681	0.160236	-0.0864319	-0.291956	-0.418976	-0.240036	-0.189346	-0.0591705	-0.290384	0.10929	-0.0414459	0.0962433		247.3	-0.425507	-0.393088	0.20043	0.0447296	-0.240121	-0.116632	0.132849
				247.2	0.293146	0.447791	0.267343	0.369073	0.406934	0.128674	-0.100391	0.230515	0.0698334	0.0430023	0.349466	0.333176	0.6142	0.239142	0.388727	0.0778259	0.1836	0.450812	-0.045343	0.136487	0.19819	0.123776	0.0569824	0.182138	0.353244	0.236554	-0.147968	-0.220313	-0.408914	-0.482434	-0.308603	-0.191003	-0.470908	0.0197113	-0.11474	0.0842346		247.2	-0.427213	-0.471423	0.22706	-0.0178192	-0.251675	-0.110385	0.0655151
				247.1	0.369067	0.337161	0.20206	0.289297	0.335675	0.141125	-0.110339	0.253229	0.00455322	-0.0292633	0.325473	0.197723	0.620673	0.177393	0.420966	0.040271	0.114771	0.385385	-0.0830688	0.0505249	0.274142	0.0450287	0.0478424	0.278891	0.247998	0.319745	-0.260446	-0.256473	-0.41228	-0.589197	-0.455731	-0.28504	-0.528998	-0.0448975	-0.104236	0.0203369		247.1	-0.439291	-0.54169	0.147571	-0.0960815	-0.262558	-0.203595	-0.034729
				247	0.437897	0.254047	0.144214	0.193494	0.204721	0.0509338	-0.203561	0.214682	-0.164136	-0.0672607	0.23765	0.0666992	0.514963	0.120993	0.394263	0.0681549	0.011795	0.378473	-0.0773346	0.00325928	0.199597	-0.0216278	-0.0193939	0.275	0.127954	0.364044	-0.423654	-0.359451	-0.484872	-0.602261	-0.572961	-0.327985	-0.670367	-0.108765	-0.133969	-0.0635132		247	-0.499289	-0.676703	0.0546722	-0.356958	-0.343225	-0.353696	-0.227768
				246.9	0.452609	0.290332	0.118134	0.256744	0.09552	0.14863	-0.097644	0.203772	-0.221024	0.0436218	0.112314	-0.0114777	0.486401	0.062149	0.44404	0.0733429	0.021109	0.391641	0.0246246	-0.0968658	0.172427	-0.120325	0.00323486	0.237576	0.054953	0.339111	-0.422705	-0.355777	-0.429767	-0.598697	-0.554535	-0.402112	-0.613052	-0.166968	-0.188129	-0.0273987		246.9	-0.730762	-0.807074	-0.143115	-0.625812	-0.575217	-0.638998	-0.416888
				246.8	0.481332	0.316675	0.105621	0.234381	0.0486298	0.200519	-0.0458557	0.156833	-0.111945	0.0752014	0.0729523	-0.0914032	0.469751	0.061499	0.419171	0.108502	0.0947205	0.303717	0.0826965	-0.0568848	0.127527	-0.205466	0.0176361	0.299353	0.00550842	0.424411	-0.438171	-0.290729	-0.361215	-0.577109	-0.520688	-0.332327	-0.54425	-0.132288	-0.143744	-0.0635223		246.8	-0.834506	-0.780933	-0.242557	-0.72811	-0.665735	-0.847156	-0.511255
				246.7	0.341647	0.164279	-0.0495544	0.0351227	0.013208	0.0784637	-0.187415	0.105615	-0.212622	-0.064801	-0.0673584	-0.114053	0.397525	-0.0377106	0.265286	-0.00184326	-0.019635	0.033017	0.0367706	-0.0811066	-0.0526123	-0.388748	-0.100983	0.117221	-0.185654	0.311554	-0.546393	-0.340479	-0.413797	-0.64263	-0.524838	-0.416727	-0.680563	-0.170059	-0.146341	-0.113623		246.7	-0.78674	-0.810736	-0.327148	-0.727844	-0.683765	-0.924661	-0.636386
				246.6	0.13356	-0.00383606	-0.280035	-0.11918	-0.101447	-0.0619934	-0.386499	-0.0431458	-0.353592	-0.270007	-0.219238	-0.326315	0.170297	-0.129172	0.0557098	-0.234927	-0.209525	-0.255292	-0.119617	-0.194504	-0.232043	-0.619916	-0.27774	-0.0562531	-0.307678	0.0517975	-0.68689	-0.442371	-0.5521	-0.783154	-0.620413	-0.577756	-0.823236	-0.308582	-0.210324	-0.24559		246.6	-0.751321	-0.75694	-0.346808	-0.655438	-0.662598	-0.961469	-0.673856
				246.5	-0.0528442	-0.261963	-0.52128	-0.268137	-0.300635	-0.306946	-0.542947	-0.279172	-0.553006	-0.473193	-0.488992	-0.560229	-0.151572	-0.252234	-0.106537	-0.372791	-0.368494	-0.552634	-0.316049	-0.375726	-0.45058	-0.798016	-0.393185	-0.289371	-0.585672	-0.2259	-0.91644	-0.682086	-0.782333	-0.922443	-0.767648	-0.777213	-0.84288	-0.442517	-0.398859	-0.407681		246.5	-0.692023	-0.728433	-0.244421	-0.647006	-0.523984	-0.880029	-0.635986
				246.4	-0.295374	-0.433038	-0.676288	-0.417426	-0.434467	-0.523166	-0.69924	-0.598407	-0.693658	-0.666824	-0.641321	-0.741409	-0.385648	-0.504178	-0.192767	-0.516864	-0.54025	-0.713388	-0.441025	-0.534656	-0.580313	-0.898352	-0.491022	-0.532938	-0.815103	-0.393027	-1.19655	-0.951913	-0.928598	-0.980255	-0.953989	-0.824387	-0.849042	-0.618506	-0.554843	-0.551593		246.4	-0.528741	-0.55889	-0.181509	-0.612839	-0.398212	-0.849823	-0.594336
				246.3	-0.529083	-0.470276	-0.7939	-0.553168	-0.625284	-0.723492	-0.769601	-0.838568	-0.776889	-0.775858	-0.687457	-0.882956	-0.563882	-0.642679	-0.391254	-0.673059	-0.683289	-0.851267	-0.586804	-0.604895	-0.683041	-1.00751	-0.675131	-0.765778	-1.04666	-0.575705	-1.42666	-1.23869	-0.899045	-1.03014	-1.02094	-0.922137	-0.9164	-0.772327	-0.701511	-0.637341		246.3	-0.473264	-0.526236	-0.143845	-0.473514	-0.393756	-0.71947	-0.516284
				246.2	-0.578342	-0.369577	-0.862897	-0.491452	-0.670843	-0.727853	-0.717126	-0.835587	-0.6733	-0.714902	-0.690225	-0.914517	-0.644077	-0.676993	-0.483957	-0.695883	-0.60975	-0.833109	-0.625986	-0.57905	-0.642999	-1.0454	-0.687622	-0.831549	-0.987869	-0.636273	-1.38285	-1.25178	-0.699786	-0.984937	-0.920505	-1.035	-0.906448	-0.78038	-0.708914	-0.591254		246.2	-0.505789	-0.555774	-0.184357	-0.351849	-0.465082	-0.6543	-0.435709
				246.1	-0.604205	-0.349231	-0.931323	-0.535971	-0.619409	-0.743143	-0.75506	-0.837708	-0.650104	-0.789438	-0.607761	-0.925635	-0.687686	-0.697751	-0.604334	-0.753821	-0.636292	-0.846356	-0.711035	-0.531091	-0.591437	-0.950378	-0.684283	-0.822305	-0.953561	-0.741803	-1.40326	-1.33693	-0.649985	-0.892944	-0.847815	-1.14838	-0.963251	-0.715091	-0.669244	-0.67179		246.1	-0.521268	-0.526572	-0.130383	-0.259021	-0.426645	-0.506287	-0.256369
				246	-0.593692	-0.321841	-0.949844	-0.587338	-0.591135	-0.678143	-0.77623	-0.789465	-0.664151	-0.828961	-0.490445	-0.809811	-0.751422	-0.772192	-0.658588	-0.739395	-0.634918	-0.849457	-0.671988	-0.503021	-0.533023	-0.907706	-0.66973	-0.844345	-0.864624	-0.864719	-1.36742	-1.40155	-0.701395	-0.846268	-0.819199	-1.21979	-1.00636	-0.693771	-0.649429	-0.699847		246	-0.518027	-0.506702	-0.0900208	-0.258673	-0.363147	-0.37905	-0.135275
				245.9	-0.511603	-0.187308	-0.836945	-0.45936	-0.537039	-0.497113	-0.608014	-0.770801	-0.461349	-0.701758	-0.288608	-0.642621	-0.73638	-0.593646	-0.454764	-0.577341	-0.547086	-0.652145	-0.605737	-0.513916	-0.368524	-0.725812	-0.610489	-0.664337	-0.662433	-0.884412	-1.22154	-1.33064	-0.596396	-0.811832	-0.702374	-1.13631	-0.874805	-0.68204	-0.644162	-0.691235		245.9	-0.493533	-0.397736	-0.147952	-0.279553	-0.258606	-0.324258	-0.109219
				245.8	-0.385287	-0.1776	-0.637036	-0.348059	-0.496451	-0.325836	-0.345087	-0.714514	-0.223187	-0.547379	-0.176202	-0.456805	-0.56666	-0.485376	-0.251691	-0.400146	-0.308429	-0.535809	-0.444293	-0.359094	-0.22916	-0.567194	-0.480823	-0.504599	-0.616531	-0.783667	-1.05341	-1.2313	-0.449124	-0.84548	-0.548016	-1.03472	-0.612369	-0.555029	-0.68779	-0.629703		245.8	-0.492307	-0.345035	-0.234048	-0.288788	-0.220886	-0.365158	-0.0689362
				245.7	-0.352747	-0.203772	-0.489246	-0.238104	-0.411423	-0.158868	-0.0959534	-0.60762	-0.00603943	-0.385266	-0.00839539	-0.328836	-0.355725	-0.515897	-0.0468323	-0.33125	-0.219254	-0.404819	-0.401413	-0.330212	-0.0500793	-0.501358	-0.404941	-0.347318	-0.547787	-0.658124	-0.789264	-1.06266	-0.441177	-0.802008	-0.40116	-0.870093	-0.527945	-0.430533	-0.662439	-0.436295		245.7	-0.458792	-0.381314	-0.275037	-0.303723	-0.312943	-0.385492	-0.0816681
				245.6	-0.260657	-0.146075	-0.291647	-0.147629	-0.251505	-0.0072113	0.169205	-0.357388	0.216583	-0.157159	0.0870972	-0.116718	-0.144629	-0.308658	0.0899536	-0.275302	-0.0996368	-0.235825	-0.319714	-0.195108	0.0760193	-0.298074	-0.337283	-0.0929596	-0.406024	-0.572192	-0.507602	-0.808179	-0.252628	-0.727152	-0.241895	-0.717468	-0.42822	-0.250638	-0.483954	-0.308713		245.6	-0.470123	-0.361285	-0.280026	-0.22702	-0.391379	-0.270169	-0.0331085
				245.5	-0.240936	-0.148938	-0.176236	-0.0451782	-0.157117	0.0666046	0.307455	-0.202069	0.299219	-0.0363709	0.0871918	0.00253601	-0.0933441	-0.211987	0.0963013	-0.180777	-0.0822906	-0.180161	-0.256537	-0.220813	0.152496	-0.206458	-0.346652	-0.0353516	-0.246558	-0.578796	-0.343515	-0.539795	-0.207184	-0.706006	-0.180606	-0.605377	-0.44538	-0.182654	-0.364417	-0.24411		245.5	-0.446716	-0.200381	-0.259241	-0.196918	-0.363708	-0.178986	0.0498596
				245.4	-0.408536	-0.220227	-0.152295	-0.0565765	-0.0990723	0.0413055	0.279535	-0.215839	0.269098	-0.00392761	0.0277649	0.0863037	-0.044165	-0.230106	0.0661346	-0.121182	-0.116855	-0.248636	-0.268225	-0.332523	0.138153	-0.240146	-0.375345	0.0259735	-0.166501	-0.63533	-0.365076	-0.420416	-0.404623	-0.802155	-0.24581	-0.499121	-0.459137	-0.164008	-0.347208	-0.196826		245.4	-0.467438	-0.210861	-0.384344	-0.364764	-0.447223	-0.302228	-0.0394531
				245.3	-0.533655	-0.324902	-0.0932953	-0.104996	-0.135956	-0.0100006	0.214951	-0.188361	0.277893	0.0214172	-0.00707397	0.0375519	0.00616455	-0.267715	0.12493	-0.153226	-0.126147	-0.372958	-0.286938	-0.470679	0.0736176	-0.234479	-0.365512	0.0175476	-0.219922	-0.713046	-0.51879	-0.402487	-0.587048	-0.91477	-0.343988	-0.488519	-0.449768	-0.254504	-0.393927	-0.24642		245.3	-0.471381	-0.192459	-0.475211	-0.48096	-0.441357	-0.430212	-0.152509
				245.2	-0.564383	-0.347314	-0.077948	-0.122171	-0.247681	-0.0679718	0.13548	-0.172131	0.334296	0.0830597	-0.0257294	-0.0106201	-0.0120544	-0.267477	0.0690338	-0.2379	-0.176212	-0.419382	-0.43999	-0.558609	0.00823975	-0.172198	-0.365933	-0.070224	-0.252829	-0.774649	-0.672665	-0.414658	-0.687543	-0.90159	-0.39043	-0.436389	-0.472974	-0.453958	-0.359665	-0.328232		245.2	-0.352786	-0.138522	-0.425925	-0.465537	-0.385791	-0.464822	-0.178409
				245.1	-0.565549	-0.484134	-0.1621	-0.11582	-0.336652	-0.172079	0.0789551	-0.202045	0.178625	0.0965759	-0.117032	-0.0637329	-0.0903412	-0.360025	-0.234958	-0.382434	-0.193729	-0.523926	-0.538342	-0.659396	-0.0828918	-0.149188	-0.351413	-0.144632	-0.305771	-0.803406	-0.759418	-0.449838	-0.727228	-0.908829	-0.444647	-0.444025	-0.515817	-0.569186	-0.296631	-0.431125		245.1	-0.378171	-0.126965	-0.415002	-0.461996	-0.464407	-0.502338	-0.183472
				245	-0.552292	-0.547174	-0.162918	-0.102789	-0.378809	-0.266898	0.0189819	-0.197232	0.0993805	0.102722	-0.245914	-0.0988617	-0.21586	-0.441281	-0.406445	-0.471017	-0.263815	-0.574811	-0.578378	-0.747955	-0.178134	-0.0646515	-0.350095	-0.201306	-0.344968	-0.800031	-0.789404	-0.485715	-0.840637	-0.79133	-0.534439	-0.417288	-0.611163	-0.679144	-0.294437	-0.453339		245	-0.51116	-0.136032	-0.421631	-0.506384	-0.509341	-0.572299	-0.313528
				244.9	-0.497739	-0.505542	-0.127811	0.0158051	-0.293402	-0.312775	-0.0540161	-0.0849274	0.0117157	0.139963	-0.248996	-0.0834564	-0.279028	-0.416229	-0.503629	-0.404675	-0.344061	-0.435809	-0.465921	-0.777997	-0.23476	0.0813629	-0.324695	-0.180533	-0.262155	-0.733237	-0.768399	-0.391312	-0.758054	-0.66684	-0.549683	-0.383859	-0.554041	-0.63519	-0.153363	-0.43299		244.9	-0.513461	-0.207941	-0.420114	-0.503384	-0.497339	-0.55343	-0.319693
				244.8	-0.400894	-0.419949	-0.139029	0.17782	-0.185083	-0.34978	-0.0716614	-0.0565002	0.00497742	-0.0472534	-0.281891	-0.0631958	-0.386377	-0.47258	-0.624905	-0.312579	-0.40452	-0.312814	-0.416461	-0.729242	-0.346454	0.011319	-0.30936	-0.18519	-0.115152	-0.651605	-0.751883	-0.482764	-0.704099	-0.611542	-0.494144	-0.377777	-0.545624	-0.663177	-0.0283264	-0.516818		244.8	-0.561859	-0.190683	-0.449402	-0.579767	-0.420328	-0.640594	-0.398331
				244.7	-0.336414	-0.31907	-0.270505	0.119058	-0.175266	-0.371298	-0.144702	-0.0691925	0.0113464	-0.247467	-0.378073	-0.0739227	-0.504007	-0.611642	-0.594543	-0.353571	-0.435147	-0.401801	-0.448038	-0.677823	-0.437003	-0.0966278	-0.305167	-0.247333	-0.187259	-0.617349	-0.787515	-0.691614	-0.858478	-0.648425	-0.533542	-0.45517	-0.504541	-0.735049	-0.12373	-0.692508		244.7	-0.742786	-0.364401	-0.421307	-0.73858	-0.449457	-0.893393	-0.582532
				244.6	-0.159528	-0.288693	-0.340082	0.0965637	-0.269836	-0.419589	-0.245517	-0.112247	0.0247925	-0.399805	-0.459595	-0.135147	-0.589078	-0.624722	-0.533813	-0.371432	-0.437836	-0.513858	-0.483603	-0.616632	-0.486996	-0.108408	-0.279205	-0.351321	-0.249884	-0.609668	-0.748401	-0.769061	-0.848959	-0.704227	-0.511667	-0.501749	-0.475534	-0.773712	-0.0943207	-0.665845		244.6	-0.834085	-0.35643	-0.365851	-0.673413	-0.394241	-1.00067	-0.698807
				244.5	-0.0382782	-0.182788	-0.324927	0.169885	-0.212521	-0.380908	-0.211716	-0.129599	0.0363709	-0.446497	-0.397006	-0.073642	-0.587509	-0.543262	-0.465585	-0.284586	-0.40611	-0.459735	-0.390347	-0.47645	-0.425278	-0.0156891	-0.328964	-0.385983	-0.243817	-0.550723	-0.653796	-0.686002	-0.721143	-0.651715	-0.380676	-0.369568	-0.37988	-0.80773	0.136487	-0.566409		244.5	-0.751785	-0.164575	-0.214368	-0.543512	-0.293567	-0.876395	-0.612408
				244.4	0.0548767	-0.147522	-0.291812	0.204459	-0.0204712	-0.301846	-0.109311	-0.192456	0.0588623	-0.450528	-0.37001	0.0699402	-0.526529	-0.37449	-0.365222	-0.155972	-0.357172	-0.304611	-0.37908	-0.296057	-0.336624	-0.080069	-0.369357	-0.335638	-0.302383	-0.468515	-0.549005	-0.594962	-0.554749	-0.673407	-0.309808	-0.230563	-0.227344	-0.666952	0.289545	-0.369656		244.4	-0.85802	-0.178979	-0.245276	-0.625159	-0.378436	-0.891907	-0.702267
				244.3	0.0371735	-0.131427	-0.312488	0.18804	0.00932617	-0.273868	-0.0690521	-0.212726	-0.0473358	-0.502911	-0.433798	-0.00668945	-0.418607	-0.337875	-0.245432	-0.130688	-0.402811	-0.304657	-0.345178	-0.256369	-0.303015	-0.155054	-0.413187	-0.396341	-0.419727	-0.436545	-0.4927	-0.6759	-0.576279	-0.719891	-0.4728	-0.253088	-0.186087	-0.576093	0.19256	-0.313525		244.3	-0.943484	-0.331528	-0.279132	-0.669333	-0.424515	-0.829617	-0.826016
				244.2	0.0593933	-0.0151367	-0.264038	0.282077	0.12337	-0.185159	-0.0355469	-0.223236	-0.0970367	-0.501212	-0.326602	0.0541595	-0.277179	-0.264529	-0.127435	-0.132257	-0.432413	-0.319101	-0.198615	-0.249771	-0.172092	-0.171222	-0.37572	-0.393564	-0.366461	-0.362799	-0.337582	-0.573355	-0.536435	-0.632736	-0.541632	-0.178366	-0.0814514	-0.379123	0.304495	-0.157562		244.2	-0.963785	-0.443329	-0.278818	-0.687015	-0.421088	-0.73978	-0.872263
				244.1	0.0127014	0.0407532	-0.364578	0.159372	0.207819	-0.235614	-0.108337	-0.346362	-0.151822	-0.602472	-0.249927	0.00688171	-0.337698	-0.309601	-0.12229	-0.16156	-0.402365	-0.393326	-0.257385	-0.267523	-0.165646	-0.305368	-0.374829	-0.481732	-0.339548	-0.365894	-0.288727	-0.619464	-0.552469	-0.652512	-0.611685	-0.22551	-0.105008	-0.325839	0.280508	-0.0709686		244.1	-1.00345	-0.52226	-0.418622	-0.814926	-0.560889	-0.828473	-0.920502
				244	-0.162796	-0.065506	-0.513092	-0.0819519	0.116977	-0.308777	-0.261652	-0.520145	-0.267325	-0.675476	-0.32565	-0.142136	-0.494284	-0.453381	-0.227582	-0.267401	-0.441641	-0.535553	-0.301096	-0.443753	-0.20845	-0.452695	-0.549533	-0.643915	-0.564325	-0.493073	-0.382858	-0.616272	-0.743533	-0.631427	-0.736032	-0.283752	-0.267249	-0.418625	0.151755	-0.00962219		244	-1.05742	-0.604538	-0.547647	-0.952975	-0.744031	-1.01621	-1.08279
				243.9	-0.251337	-0.162003	-0.561179	-0.116742	-0.0851868	-0.295599	-0.415671	-0.6271	-0.327905	-0.607184	-0.356036	-0.282636	-0.561499	-0.498904	-0.319458	-0.399405	-0.43963	-0.547519	-0.296698	-0.624457	-0.207562	-0.575876	-0.649191	-0.699442	-0.75607	-0.572946	-0.485828	-0.465427	-0.728394	-0.651169	-0.807013	-0.279041	-0.399457	-0.540591	0.14989	0.116248		243.9	-1.05944	-0.692474	-0.6686	-1.0653	-0.863547	-1.0393	-1.15145
				243.8	-0.292294	-0.161871	-0.469666	-0.0780823	-0.0266876	-0.23862	-0.391879	-0.498962	-0.272742	-0.446256	-0.271188	-0.1686	-0.531424	-0.400931	-0.26286	-0.438599	-0.347672	-0.380463	-0.140741	-0.67149	-0.158313	-0.554752	-0.625314	-0.539862	-0.785727	-0.420331	-0.460654	-0.372504	-0.631104	-0.550372	-0.720422	-0.16503	-0.325888	-0.42861	0.244107	0.219598		243.8	-0.949649	-0.7646	-0.739298	-1.15493	-0.935056	-0.972699	-1.1798
				243.7	-0.316083	-0.135364	-0.434799	-0.165997	-0.113699	-0.232175	-0.45853	-0.462875	-0.290231	-0.426511	-0.232266	-0.137668	-0.44859	-0.403345	-0.257825	-0.44783	-0.311472	-0.271356	-0.160767	-0.743225	-0.207498	-0.584036	-0.552545	-0.45405	-0.868143	-0.336893	-0.451288	-0.45267	-0.660907	-0.45694	-0.80946	-0.147583	-0.433145	-0.376343	0.00576477	0.219037		243.7	-0.911063	-0.835788	-0.827127	-1.23183	-0.978485	-1.0544	-1.30963
				243.6	-0.461163	-0.204105	-0.528082	-0.324728	-0.286499	-0.350146	-0.638477	-0.48511	-0.449548	-0.526031	-0.272076	-0.171478	-0.507693	-0.597183	-0.31431	-0.606961	-0.322687	-0.403381	-0.22431	-0.930124	-0.424762	-0.665622	-0.523737	-0.523279	-0.916299	-0.371658	-0.447522	-0.550879	-0.726953	-0.47009	-0.932147	-0.306824	-0.600339	-0.354739	-0.316666	0.168573		243.6	-0.901285	-0.922357	-1.01557	-1.18289	-1.05526	-1.05596	-1.29645
				243.5	-0.33486	-0.201569	-0.483533	-0.2755	-0.27193	-0.285693	-0.735001	-0.390723	-0.304105	-0.503867	-0.262659	-0.136227	-0.493439	-0.671347	-0.195496	-0.576016	-0.187173	-0.400339	-0.211035	-0.909915	-0.452069	-0.564871	-0.462979	-0.426346	-0.806494	-0.306409	-0.31611	-0.414795	-0.675043	-0.31536	-0.781149	-0.299792	-0.541745	-0.281079	-0.332257	0.27261		243.5	-0.845706	-0.843603	-1.0705	-1.14704	-1.09724	-1.06696	-1.15839
				243.4	-0.200772	-0.127209	-0.457034	-0.301312	-0.267087	-0.224353	-0.747006	-0.346112	-0.172968	-0.449805	-0.325107	-0.158643	-0.443793	-0.621521	-0.0483002	-0.452222	-0.0655609	-0.271515	-0.185855	-0.775101	-0.376346	-0.565421	-0.445575	-0.31362	-0.760858	-0.201456	-0.227567	-0.36297	-0.567462	-0.282922	-0.687027	-0.310135	-0.388565	-0.227017	-0.364694	0.267712		243.4	-0.874951	-0.921899	-1.17204	-1.2618	-1.25755	-1.14413	-1.1467
				243.3	-0.163101	-0.0400421	-0.455386	-0.320883	-0.339862	-0.202441	-0.744211	-0.286527	-0.0943726	-0.373236	-0.440167	-0.179041	-0.353271	-0.547321	-0.00837402	-0.493988	-0.0283081	-0.220251	-0.151617	-0.680856	-0.375397	-0.548319	-0.495099	-0.29996	-0.750156	-0.127344	-0.329486	-0.410352	-0.593829	-0.390863	-0.710159	-0.346149	-0.284488	-0.225797	-0.443994	0.241647		243.3	-0.932217	-0.961572	-1.20739	-1.33599	-1.30739	-1.15964	-1.13501
				243.2	-0.062793	0.0164642	-0.306479	-0.278183	-0.379376	-0.135797	-0.640494	-0.119778	-0.0411469	-0.251724	-0.414523	-0.134445	-0.108908	-0.353088	0.0946564	-0.54422	-0.0309509	-0.128973	-0.145157	-0.585236	-0.27308	-0.46553	-0.463336	-0.261304	-0.652554	0.00554199	-0.252054	-0.301562	-0.498508	-0.443246	-0.646457	-0.329169	-0.100574	-0.176266	-0.469876	0.24191		243.2	-0.868469	-0.913235	-1.12896	-1.24704	-1.21286	-0.918298	-0.900845
				243.1	0.0413818	0.0130188	-0.0922974	-0.297644	-0.396887	-0.0831604	-0.514093	0.0168427	-0.0833313	-0.211444	-0.305295	-0.152222	0.0721008	-0.177573	0.116992	-0.430917	-0.0879486	-0.055188	-0.114001	-0.46521	-0.0773315	-0.338977	-0.344852	-0.289243	-0.423999	0.0533539	-0.184308	-0.369876	-0.397339	-0.379749	-0.576108	-0.393857	0.0875763	0.0320709	-0.538806	0.298877		243.1	-0.72727	-0.897009	-1.13036	-1.0928	-1.17477	-0.743607	-0.688556
				243	0.0644348	-0.141266	-0.0122772	-0.406259	-0.526837	-0.166638	-0.523102	-0.0252777	-0.244336	-0.274496	-0.377432	-0.294446	0.110721	-0.160983	0.110406	-0.390588	-0.154153	-0.075589	-0.207556	-0.427933	-0.0786316	-0.369083	-0.39248	-0.346182	-0.338089	-0.0439453	-0.265329	-0.450458	-0.523169	-0.299887	-0.587137	-0.626089	0.126437	0.148157	-0.74725	0.283899		243	-0.691739	-0.923331	-1.1155	-1.04646	-1.22829	-0.685303	-0.604208
				242.9	-0.0648438	-0.283749	-0.0699249	-0.508597	-0.514316	-0.207617	-0.45842	-0.142184	-0.407492	-0.346667	-0.439624	-0.372449	0.0986908	-0.219843	0.0493805	-0.41311	-0.287512	-0.149728	-0.313315	-0.406525	-0.0839844	-0.503009	-0.460422	-0.475467	-0.26871	-0.242319	-0.356592	-0.440195	-0.65224	-0.213525	-0.599002	-0.67565	0.194107	0.122412	-0.774036	0.225589		242.9	-0.712363	-1.00732	-1.07064	-1.07346	-1.35568	-0.634943	-0.504858
				242.8	-0.100534	-0.422797	-0.0760498	-0.600613	-0.504425	-0.312625	-0.40257	-0.215637	-0.426828	-0.409949	-0.569257	-0.48316	0.0562531	-0.218216	0.0546722	-0.462387	-0.362759	-0.236688	-0.391071	-0.409271	0.00643311	-0.632422	-0.640262	-0.475436	-0.255389	-0.339822	-0.425696	-0.493112	-0.769324	-0.252023	-0.523047	-0.664743	0.19921	0.0555328	-0.777173	0.121573		242.8	-0.818781	-1.04731	-0.998883	-1.09817	-1.44816	-0.676395	-0.445203
				242.7	-0.256128	-0.520538	-0.186743	-0.711154	-0.511801	-0.523035	-0.357156	-0.314938	-0.48479	-0.548691	-0.692273	-0.548486	-0.0709229	-0.182932	-0.027298	-0.421179	-0.535663	-0.291159	-0.444687	-0.356702	0.0225861	-0.913574	-0.808432	-0.606085	-0.3487	-0.383682	-0.500949	-0.580359	-0.82366	-0.403378	-0.568878	-0.628754	0.0639435	-0.0136536	-0.838123	-0.0494659		242.7	-0.909579	-1.06539	-0.937173	-1.12292	-1.51427	-0.814636	-0.566943
				242.6	-0.429132	-0.693906	-0.251938	-0.879614	-0.581146	-0.780679	-0.311334	-0.388324	-0.445697	-0.737308	-0.714401	-0.528726	-0.162103	-0.18269	-0.24787	-0.488699	-0.701578	-0.466229	-0.631824	-0.413687	-0.103354	-1.0228	-0.908646	-0.804013	-0.492642	-0.464673	-0.581137	-0.616043	-0.951764	-0.525497	-0.6004	-0.656805	-0.114032	-0.153748	-0.857889	-0.0341217		242.6	-0.907477	-1.01746	-0.846341	-1.02162	-1.34485	-0.838757	-0.553116
				242.5	-0.588409	-0.847925	-0.260101	-0.940579	-0.631818	-0.855252	-0.31456	-0.327484	-0.551697	-0.844873	-0.761603	-0.556973	-0.251227	-0.357806	-0.340732	-0.575418	-0.831671	-0.589474	-0.766241	-0.506696	-0.214999	-1.12346	-1.02592	-0.829605	-0.639789	-0.635168	-0.611612	-0.617261	-1.08984	-0.487555	-0.659811	-0.752158	-0.214166	-0.233823	-0.860931	-0.105939		242.5	-0.906253	-0.896249	-0.699979	-0.934238	-1.24706	-0.73642	-0.432657
				242.4	-0.644116	-0.876114	-0.326968	-0.90296	-0.660614	-0.829275	-0.327023	-0.183881	-0.57457	-0.859052	-0.679926	-0.574396	-0.300046	-0.441342	-0.358902	-0.503748	-0.745709	-0.685449	-0.825165	-0.458664	-0.222498	-1.14733	-0.911954	-0.816556	-0.720169	-0.73591	-0.602545	-0.644617	-1.09345	-0.425998	-0.687717	-0.706384	-0.338477	-0.198932	-0.853799	-0.192749		242.4	-0.827377	-0.853583	-0.693439	-0.854654	-1.26675	-0.790659	-0.54498
				242.3	-0.755399	-0.971213	-0.521845	-0.884439	-0.747354	-0.926868	-0.405182	-0.329272	-0.668002	-0.854987	-0.761801	-0.647015	-0.433209	-0.623395	-0.416888	-0.538342	-0.704602	-0.92229	-0.9466	-0.457001	-0.39548	-1.15371	-0.948202	-0.830731	-0.894836	-0.865698	-0.618228	-0.70676	-1.08637	-0.461459	-0.785126	-0.669775	-0.464487	-0.310196	-0.995963	-0.367233		242.3	-0.851541	-0.913931	-0.737103	-0.926157	-1.2962	-0.960352	-0.683502
				242.2	-0.844623	-0.920667	-0.588287	-0.830139	-0.670444	-0.899841	-0.3228	-0.355676	-0.651801	-0.767954	-0.723773	-0.584415	-0.474637	-0.713583	-0.500949	-0.509695	-0.724258	-1.03899	-1.01795	-0.376965	-0.498209	-1.20439	-0.945041	-0.821841	-0.982855	-0.840271	-0.498666	-0.700854	-0.991122	-0.421747	-0.823563	-0.527579	-0.540067	-0.464987	-0.985828	-0.53782		242.2	-0.891772	-0.917484	-0.725137	-0.913803	-1.24171	-1.10587	-0.757843
				242.1	-0.711719	-0.752789	-0.514362	-0.696222	-0.567862	-0.75856	-0.211246	-0.2383	-0.479642	-0.611923	-0.568909	-0.5245	-0.488104	-0.64433	-0.52522	-0.377563	-0.630392	-0.999817	-0.949521	-0.36889	-0.401013	-1.06141	-0.731482	-0.806268	-1.01588	-0.731403	-0.321191	-0.580136	-0.774741	-0.333389	-0.692615	-0.522687	-0.456238	-0.375662	-0.877341	-0.495386		242.1	-0.996881	-0.930689	-0.761606	-0.903018	-1.15479	-1.23567	-0.812067
				242	-0.557751	-0.640982	-0.458887	-0.536984	-0.575159	-0.678403	-0.25596	-0.150073	-0.3897	-0.535477	-0.532285	-0.424402	-0.478848	-0.62713	-0.555518	-0.267877	-0.595047	-0.968079	-0.924905	-0.440814	-0.439218	-0.995371	-0.6745	-0.877914	-1.03216	-0.653949	-0.204932	-0.586124	-0.620621	-0.335876	-0.69599	-0.664182	-0.371512	-0.278412	-0.805923	-0.542618		242	-0.945709	-0.952686	-0.769748	-0.875195	-1.00936	-1.16588	-0.840558
				241.9	-0.446576	-0.542285	-0.362531	-0.439853	-0.615881	-0.566614	-0.264194	-0.200079	-0.388452	-0.412787	-0.38414	-0.358273	-0.39353	-0.63497	-0.634216	-0.201141	-0.517996	-0.897177	-0.762161	-0.596024	-0.478653	-0.845071	-0.661887	-0.825739	-0.913519	-0.658926	-0.197772	-0.511349	-0.530899	-0.214978	-0.688159	-0.681531	-0.271246	-0.181671	-0.687326	-0.51441		241.9	-0.869397	-0.944482	-0.80264	-0.859009	-0.955273	-1.08777	-0.847131
				241.8	-0.393213	-0.456863	-0.378061	-0.335403	-0.648514	-0.497818	-0.289307	-0.188385	-0.513989	-0.318536	-0.297906	-0.422131	-0.362143	-0.718848	-0.493411	-0.20824	-0.546072	-0.779242	-0.736304	-0.659818	-0.513098	-0.761765	-0.665594	-0.782605	-0.862961	-0.610535	-0.233261	-0.611581	-0.490582	-0.107233	-0.75137	-0.767017	-0.332251	-0.131915	-0.598917	-0.519006		241.8	-0.801303	-0.989468	-0.821463	-0.936755	-1.03945	-1.04633	-0.839737
				241.7	-0.342474	-0.545566	-0.511627	-0.386301	-0.756793	-0.51347	-0.447391	-0.264551	-0.736121	-0.399698	-0.274768	-0.503119	-0.434097	-0.843936	-0.556143	-0.215213	-0.628149	-0.731686	-0.831906	-0.806335	-0.625067	-0.846677	-0.678021	-0.845038	-0.934137	-0.716284	-0.348996	-0.770798	-0.396732	-0.247842	-0.85314	-0.830417	-0.451813	-0.236273	-0.622485	-0.655676		241.7	-0.708829	-1.01551	-0.817227	-0.916562	-1.07563	-1.03074	-0.917761
				241.6	-0.444565	-0.783847	-0.64053	-0.535944	-0.92934	-0.75882	-0.657263	-0.614322	-0.919617	-0.563715	-0.540131	-0.694901	-0.649011	-1.0391	-0.743048	-0.413971	-0.760297	-0.721927	-1.02868	-1.0226	-0.898337	-1.00651	-0.937582	-1.02716	-1.06445	-0.858225	-0.518985	-1.00011	-0.383298	-0.514212	-0.960513	-0.907062	-0.638025	-0.337247	-0.766129	-0.702356		241.6	-0.700101	-1.04981	-0.8569	-0.931677	-1.02372	-1.03221	-0.898367
				241.5	-0.491495	-0.949722	-0.679633	-0.659473	-0.89198	-0.797687	-0.658179	-0.800412	-1.02313	-0.661432	-0.647006	-0.723767	-0.78013	-1.12562	-0.797443	-0.541675	-0.859033	-0.712979	-1.06545	-1.1805	-1.07841	-1.04796	-1.10363	-1.07438	-0.980066	-0.896729	-0.585327	-1.20608	-0.363669	-0.543222	-0.968127	-0.905923	-0.780341	-0.320319	-0.689182	-0.70224		241.5	-0.94256	-1.07457	-0.826599	-1.02468	-1.04774	-1.00237	-0.882498
				241.4	-0.442838	-0.984753	-0.69295	-0.680661	-0.772708	-0.780652	-0.637347	-0.827863	-0.984808	-0.730582	-0.623944	-0.75979	-0.813873	-1.04203	-0.687891	-0.566168	-0.902399	-0.563049	-1.05955	-1.35087	-1.05364	-1.00241	-1.18823	-1.07417	-0.904178	-0.813629	-0.57793	-1.22857	-0.363016	-0.66633	-1.02073	-0.888867	-0.745255	-0.194861	-0.528174	-0.589716		241.4	-0.96546	-0.998795	-0.758194	-1.06821	-1.05061	-0.927634	-0.76969
				241.3	-0.489719	-1.15152	-0.787186	-0.739337	-0.801474	-0.926932	-0.635379	-0.936456	-1.04883	-0.788889	-0.686514	-0.891211	-0.813461	-1.04635	-0.604517	-0.680823	-1.01224	-0.544034	-1.09757	-1.4404	-1.13182	-0.961115	-1.34534	-1.12762	-0.836838	-0.919705	-0.587018	-1.35759	-0.409937	-0.833609	-1.1018	-0.747781	-0.836221	-0.195447	-0.473318	-0.641357		241.3	-0.906454	-0.896649	-0.699954	-1.13381	-0.996109	-0.894989	-0.818906
				241.2	-0.567929	-1.23067	-0.920273	-0.773901	-0.884433	-1.12159	-0.617499	-1.06457	-1.13631	-0.757281	-0.692084	-0.957877	-0.775076	-1.13436	-0.528793	-0.798413	-0.974933	-0.560629	-1.12031	-1.42947	-1.0722	-0.911765	-1.47759	-1.16447	-0.806448	-1.05177	-0.655154	-1.29707	-0.438748	-0.908923	-1.13772	-0.555331	-0.93588	-0.298978	-0.387897	-0.58248		241.2	-0.939655	-0.797537	-0.683798	-1.12632	-0.968033	-0.914508	-0.868201
				241.1	-0.696463	-1.27209	-1.01668	-0.799197	-0.958417	-1.21564	-0.581937	-1.03629	-1.13181	-0.855838	-0.816443	-1.03398	-0.841409	-1.18745	-0.45007	-0.953345	-0.997574	-0.722607	-1.26646	-1.33353	-1.13911	-0.971274	-1.46135	-1.30551	-0.926068	-1.07386	-0.710242	-1.34482	-0.522073	-1.00497	-1.22723	-0.509305	-1.05019	-0.456699	-0.465503	-0.524149		241.1	-0.873141	-0.66926	-0.495816	-0.943637	-0.864938	-0.796509	-0.767322
				241	-0.889227	-1.45245	-1.10935	-1.01614	-1.08922	-1.33884	-0.616254	-1.15956	-1.31954	-1.02428	-0.999771	-1.17177	-1.07029	-1.31104	-0.650009	-1.21094	-1.09295	-0.968646	-1.50852	-1.44273	-1.33733	-1.06626	-1.55038	-1.45666	-1.15681	-1.24035	-0.847067	-1.4928	-0.674664	-1.19994	-1.4057	-0.564929	-1.07303	-0.685468	-0.658365	-0.680475		241	-0.748294	-0.544827	-0.461172	-0.86604	-0.676504	-0.725732	-0.639606
				240.9	-0.987503	-1.45849	-1.03032	-1.10914	-0.998529	-1.36819	-0.562628	-1.17155	-1.2389	-1.00293	-1.05776	-1.17455	-1.15061	-1.19843	-0.763498	-1.34575	-1.00448	-1.09131	-1.46863	-1.43338	-1.38503	-1.13034	-1.58852	-1.52823	-1.14129	-1.30944	-0.89563	-1.45227	-0.803339	-1.26982	-1.34895	-0.552399	-1.05854	-0.669461	-0.776257	-0.701227		240.9	-0.621436	-0.418619	-0.482257	-0.813843	-0.60979	-0.614243	-0.563589
				240.8	-1.08699	-1.33486	-0.917728	-1.00918	-0.9134	-1.1961	-0.391898	-1.04409	-1.06407	-0.833856	-0.90488	-1.07146	-1.10409	-0.950836	-0.705795	-1.27864	-0.923657	-1.17668	-1.33673	-1.20759	-1.30737	-1.05887	-1.46081	-1.46576	-1.00494	-1.11132	-0.854886	-1.23279	-0.777689	-1.09976	-1.15413	-0.516397	-0.871606	-0.586346	-0.66893	-0.631281		240.8	-0.522516	-0.443976	-0.463708	-0.811432	-0.678204	-0.567172	-0.488708
				240.7	-1.1659	-1.09793	-0.901978	-0.973245	-0.90069	-1.20241	-0.392172	-0.978293	-1.03087	-0.76861	-0.77959	-0.986282	-1.05179	-0.787943	-0.761365	-1.23241	-0.91713	-1.21291	-1.27598	-1.07766	-1.17873	-1.04939	-1.31945	-1.55933	-1.04368	-0.986682	-0.928079	-1.02605	-0.858292	-0.975955	-1.0798	-0.518207	-0.757843	-0.662653	-0.627554	-0.603928		240.7	-0.321793	-0.365067	-0.449789	-0.715131	-0.634891	-0.55618	-0.487595
				240.6	-1.20502	-0.946481	-0.984637	-1.00332	-0.951727	-1.24885	-0.465176	-0.99975	-1.00932	-0.662686	-0.747488	-0.839706	-1.01636	-0.835352	-0.854025	-1.29171	-0.867566	-1.14825	-1.30655	-0.970386	-1.18072	-1.1123	-1.22276	-1.69391	-1.10785	-0.942651	-1.02814	-0.980679	-0.882407	-0.824823	-0.940375	-0.525317	-0.71536	-0.661484	-0.654626	-0.647528		240.6	-0.268259	-0.328918	-0.549316	-0.700623	-0.659555	-0.599924	-0.592017
				240.5	-1.24844	-0.853708	-1.07307	-1.18194	-1.03416	-1.32621	-0.655371	-1.11853	-1.04366	-0.725467	-0.803397	-0.740237	-1.13297	-0.9397	-0.92161	-1.43853	-0.852783	-1.14582	-1.29284	-1.04442	-1.29013	-1.32642	-1.25153	-1.84212	-1.24599	-0.961084	-1.117	-1.01493	-0.927362	-0.747787	-0.913541	-0.663531	-0.722742	-0.719467	-0.715933	-0.686639		240.5	-0.417206	-0.395026	-0.700909	-0.746106	-0.665771	-0.666098	-0.634338
				240.4	-1.27131	-0.818188	-1.0211	-1.1851	-1.02726	-1.23387	-0.770923	-1.15706	-1.08287	-0.775931	-0.874347	-0.844006	-1.24841	-1.00289	-1.01495	-1.50252	-0.901886	-1.05876	-1.40331	-1.10996	-1.45277	-1.48263	-1.24267	-1.77342	-1.30833	-0.830981	-1.17453	-0.983206	-1.01231	-0.730286	-0.952472	-0.799359	-0.617026	-0.69202	-0.82262	-0.63624		240.4	-0.507327	-0.602551	-0.860242	-0.803323	-0.812848	-0.722369	-0.628781
				240.3	-1.24222	-0.964514	-0.98822	-1.22198	-0.970001	-1.20098	-0.875201	-1.14578	-1.11187	-0.838171	-0.845078	-0.957269	-1.32841	-0.97348	-1.1337	-1.5701	-0.943835	-1.05672	-1.39852	-1.20272	-1.48967	-1.59933	-1.30225	-1.74035	-1.30549	-0.836005	-1.21709	-0.973724	-1.02691	-0.695267	-0.850452	-0.829889	-0.569415	-0.572897	-0.881686	-0.660968		240.3	-0.578726	-0.862671	-1.10511	-1.07307	-1.05585	-0.895871	-0.811948
				240.2	-1.33919	-1.12032	-1.11729	-1.23717	-1.15281	-1.25532	-1.0312	-1.27456	-1.18453	-0.90405	-0.892011	-1.07357	-1.4428	-0.980447	-1.30546	-1.49667	-1.13221	-1.12665	-1.39879	-1.32187	-1.4944	-1.74114	-1.32766	-1.6899	-1.36004	-0.990637	-1.40527	-1.04054	-1.02292	-0.858554	-0.7508	-0.948303	-0.701849	-0.453867	-0.932837	-0.707324		240.2	-0.814996	-1.06142	-1.25293	-1.35767	-1.30724	-1.07225	-1.15346
				240.1	-1.36891	-1.24406	-1.23835	-1.14852	-1.23302	-1.19328	-1.08622	-1.39068	-1.14049	-0.909515	-0.924069	-1.11456	-1.4988	-0.971036	-1.35609	-1.35201	-1.20569	-1.13688	-1.40353	-1.42531	-1.42047	-1.68808	-1.335	-1.69256	-1.33015	-0.95647	-1.48451	-1.15589	-0.992398	-0.878952	-0.769647	-0.935434	-0.724591	-0.433777	-0.898087	-0.740524		240.1	-0.949222	-1.22161	-1.26485	-1.44283	-1.51133	-1.24303	-1.41538
				240	-1.35845	-1.3911	-1.31753	-1.17079	-1.3364	-1.20777	-1.20506	-1.56899	-1.26187	-1.06693	-0.994626	-1.193	-1.53103	-1.10212	-1.43852	-1.28658	-1.27667	-1.11655	-1.50298	-1.58751	-1.4097	-1.61451	-1.42217	-1.74966	-1.42935	-1.03811	-1.56554	-1.28694	-1.0204	-0.843985	-0.844269	-0.839133	-0.812112	-0.556235	-0.940781	-0.844553		240	-0.977673	-1.17994	-1.33772	-1.47434	-1.57226	-1.30252	-1.63946
				239.9	-1.37417	-1.58498	-1.42632	-1.26714	-1.39622	-1.25451	-1.41626	-1.7174	-1.32749	-1.27624	-1.17718	-1.40138	-1.55107	-1.37975	-1.46269	-1.27258	-1.42584	-1.17161	-1.56048	-1.74523	-1.45981	-1.66901	-1.51883	-1.76794	-1.57972	-1.1744	-1.69757	-1.41157	-1.05669	-0.958279	-0.879794	-0.915192	-0.936526	-0.595529	-1.03531	-0.910083		239.9	-1.08925	-1.2522	-1.37248	-1.59492	-1.55309	-1.42613	-1.77531
				239.8	-1.41233	-1.69899	-1.52604	-1.36118	-1.47309	-1.37617	-1.47942	-1.85769	-1.42505	-1.5868	-1.45209	-1.56684	-1.55493	-1.61058	-1.51901	-1.32838	-1.64969	-1.37265	-1.70759	-1.84561	-1.63002	-1.78301	-1.61076	-1.78452	-1.74767	-1.40157	-1.84878	-1.45	-1.13595	-1.15473	-0.903058	-1.10284	-1.10499	-0.808508	-1.11614	-0.942532		239.8	-1.1779	-1.35972	-1.31233	-1.63673	-1.52949	-1.44942	-1.78936
				239.7	-1.34601	-1.79104	-1.53886	-1.29415	-1.41759	-1.27614	-1.47069	-1.82162	-1.36813	-1.63403	-1.55858	-1.67426	-1.46955	-1.69679	-1.61158	-1.29947	-1.72265	-1.44493	-1.78586	-1.79194	-1.75085	-1.71279	-1.54595	-1.75366	-1.74068	-1.52501	-1.9236	-1.43938	-1.08623	-1.31132	-0.872351	-1.14176	-1.24259	-0.929425	-1.13041	-0.887833		239.7	-1.20004	-1.39186	-1.27732	-1.559	-1.67316	-1.45595	-1.85416
				239.6	-1.30715	-1.93969	-1.51086	-1.38011	-1.46516	-1.35088	-1.5839	-1.74516	-1.34358	-1.6518	-1.69273	-1.67489	-1.48581	-1.72158	-1.71927	-1.33185	-1.76729	-1.58664	-1.91483	-1.79622	-1.83383	-1.65153	-1.49423	-1.7642	-1.82567	-1.63627	-1.89172	-1.4976	-1.15969	-1.43685	-0.82019	-1.08793	-1.33909	-1.03646	-1.14963	-0.876404		239.6	-1.20799	-1.3927	-1.26471	-1.43102	-1.79743	-1.4519	-1.8816
				239.5	-1.37868	-2.02018	-1.60071	-1.56516	-1.55858	-1.45847	-1.65702	-1.77263	-1.52377	-1.60845	-1.86835	-1.69334	-1.56145	-1.79642	-1.8375	-1.43519	-1.93	-1.74308	-2.02547	-1.76241	-1.85661	-1.68535	-1.60452	-1.84913	-2.00053	-1.71061	-1.91374	-1.5624	-1.29914	-1.59121	-0.881271	-1.14361	-1.43883	-1.03529	-1.1128	-0.93833		239.5	-1.2672	-1.2974	-1.27608	-1.40756	-1.82103	-1.46965	-1.9113
				239.4	-1.49365	-2.15308	-1.67039	-1.83477	-1.62167	-1.60743	-1.75107	-1.83444	-1.67538	-1.68578	-2.08	-1.8491	-1.68189	-1.91213	-1.95942	-1.62626	-2.08624	-1.76766	-2.13695	-1.90409	-1.89268	-1.73504	-1.80206	-2.05552	-2.22226	-1.80798	-2.0284	-1.50341	-1.48748	-1.62021	-1.10533	-1.22039	-1.46613	-1.19384	-1.16899	-0.981552		239.4	-1.21393	-1.16265	-1.27199	-1.2022	-1.63315	-1.39637	-1.77772
				239.3	-1.63163	-2.20124	-1.74607	-2.03309	-1.64872	-1.73921	-1.8493	-1.87569	-1.83263	-1.77302	-2.24556	-1.9401	-1.87069	-2.08098	-2.08288	-1.80322	-2.07553	-1.77431	-2.22088	-2.0296	-2.03897	-1.89086	-1.92198	-2.1815	-2.43964	-1.92853	-2.02776	-1.46179	-1.63657	-1.63546	-1.1837	-1.29221	-1.55839	-1.23698	-1.19094	-1.06993		239.3	-1.37461	-1.16041	-1.50277	-1.2644	-1.61393	-1.4616	-1.77419
				239.2	-1.73603	-2.13296	-1.82769	-2.14885	-1.66027	-1.84221	-1.95258	-1.88274	-1.89702	-1.78855	-2.28946	-1.92646	-1.88529	-2.12062	-2.05708	-1.98553	-2.08901	-1.85533	-2.22073	-2.07747	-2.04845	-2.02061	-2.00478	-2.27979	-2.58944	-2.14141	-2.08167	-1.35532	-1.80572	-1.63038	-1.09541	-1.48104	-1.57953	-1.09586	-1.20518	-1.09423		239.2	-1.56407	-1.24949	-1.67001	-1.38898	-1.64123	-1.65291	-1.78101
				239.1	-1.80172	-2.15005	-1.97106	-2.40362	-1.84254	-2.02108	-2.06039	-2.00365	-2.11765	-1.90443	-2.45025	-1.84253	-2.10212	-2.14034	-2.1852	-2.28009	-2.21939	-2.00219	-2.44053	-2.29568	-2.16025	-2.19676	-2.2081	-2.42204	-2.82345	-2.38366	-2.21644	-1.40042	-2.04655	-1.79039	-1.18719	-1.75345	-1.71694	-1.11783	-1.31035	-1.16667		239.1	-1.79368	-1.35254	-1.71235	-1.55922	-1.81923	-1.92826	-1.88985
				239	-1.86172	-2.2197	-1.89855	-2.58077	-1.8879	-2.04543	-2.04393	-1.93551	-2.23426	-1.89997	-2.45882	-1.79243	-2.19843	-2.14251	-2.2565	-2.39609	-2.21281	-1.98535	-2.44915	-2.37346	-2.1765	-2.27564	-2.2965	-2.43916	-2.91991	-2.41521	-2.21515	-1.4124	-2.10095	-1.76628	-1.33785	-1.6706	-1.60722	-1.07452	-1.42802	-1.25104		239	-1.89876	-1.38928	-1.81768	-1.61944	-1.99816	-2.05806	-1.93508
				238.9	-2.01049	-2.29388	-1.9415	-2.70903	-1.9386	-2.15987	-2.18752	-1.97024	-2.45389	-2.06711	-2.48706	-1.82919	-2.42995	-2.18497	-2.3119	-2.48896	-2.25623	-2.18325	-2.37407	-2.4958	-2.15988	-2.33266	-2.4362	-2.44522	-3.02237	-2.47121	-2.32397	-1.49839	-2.17856	-1.74497	-1.46766	-1.60615	-1.53751	-1.08756	-1.57793	-1.39883		238.9	-2.07157	-1.55084	-2.0483	-1.72967	-2.15233	-2.1955	-2.0211
				238.8	-2.2518	-2.31919	-2.1	-2.80532	-2.07499	-2.2849	-2.36295	-2.12384	-2.61081	-2.30443	-2.58226	-1.91982	-2.61606	-2.23688	-2.39101	-2.49979	-2.34087	-2.33827	-2.31865	-2.51779	-2.10059	-2.38222	-2.59781	-2.43557	-3.1153	-2.54378	-2.54702	-1.68961	-2.21065	-1.70283	-1.63613	-1.65446	-1.48497	-1.08213	-1.73275	-1.55147		238.8	-2.22672	-1.68911	-2.13392	-1.92741	-2.16179	-2.37664	-2.09869
				238.7	-2.41619	-2.35432	-2.2296	-2.79499	-2.23814	-2.31421	-2.39156	-2.22713	-2.61654	-2.52764	-2.54616	-2.05566	-2.67075	-2.2488	-2.54606	-2.51436	-2.35816	-2.32963	-2.22863	-2.59984	-2.14036	-2.46236	-2.66857	-2.47392	-3.08853	-2.54944	-2.74048	-1.83246	-2.14018	-1.63725	-1.70377	-1.79745	-1.49086	-1.26508	-1.86313	-1.58855		238.7	-2.3005	-1.73618	-2.12569	-2.0883	-2.25162	-2.49743	-2.08613
				238.6	-2.48813	-2.17264	-2.22942	-2.6929	-2.32084	-2.28761	-2.38323	-2.23745	-2.49792	-2.57245	-2.45898	-1.96125	-2.63663	-2.32071	-2.58263	-2.58231	-2.27338	-2.28705	-2.21755	-2.53808	-2.21001	-2.39086	-2.56867	-2.48917	-2.97381	-2.4326	-2.68481	-1.97312	-1.91947	-1.52513	-1.60398	-1.75313	-1.44701	-1.34902	-1.87564	-1.53713		238.6	-2.44746	-1.7399	-2.08564	-2.12693	-2.35752	-2.55747	-2.13761
				238.5	-2.37822	-1.94549	-2.15575	-2.49101	-2.28139	-2.17078	-2.3245	-2.1041	-2.39094	-2.48777	-2.28854	-1.86973	-2.49737	-2.23837	-2.45028	-2.58891	-2.2391	-2.27752	-2.16561	-2.35342	-2.10442	-2.28815	-2.40248	-2.26854	-2.83007	-2.29208	-2.66876	-1.98246	-1.75367	-1.45834	-1.52111	-1.55282	-1.20872	-1.3606	-1.71903	-1.39875		238.5	-2.35662	-1.65591	-1.9267	-2.05895	-2.43017	-2.504	-2.08121
				238.4	-2.35066	-1.84866	-2.08136	-2.52608	-2.33252	-2.25223	-2.3435	-2.03287	-2.46626	-2.54355	-2.43348	-1.87292	-2.47287	-2.31494	-2.50377	-2.63951	-2.38271	-2.33008	-2.22291	-2.30934	-2.11589	-2.33115	-2.4338	-2.20892	-2.81148	-2.2931	-2.74831	-2.12895	-1.63312	-1.50132	-1.57226	-1.44897	-1.13004	-1.44725	-1.71224	-1.32986		238.4	-2.36165	-1.74055	-1.83178	-2.06577	-2.49548	-2.43906	-2.13525
				238.3	-2.40035	-1.90535	-2.16117	-2.60653	-2.39719	-2.42314	-2.40934	-2.06422	-2.56395	-2.73495	-2.58079	-2.1135	-2.58529	-2.48007	-2.58736	-2.72426	-2.47879	-2.41096	-2.33582	-2.35546	-2.241	-2.39521	-2.51794	-2.20453	-2.76769	-2.31396	-2.81012	-2.37336	-1.62285	-1.56396	-1.74595	-1.43892	-1.20767	-1.59313	-1.75962	-1.37074		238.3	-2.36537	-1.86071	-1.78119	-2.03562	-2.43919	-2.3364	-2.11244
				238.2	-2.50669	-1.90337	-2.30547	-2.54169	-2.3718	-2.57418	-2.56004	-2.19275	-2.60393	-2.77388	-2.59998	-2.28341	-2.69468	-2.54333	-2.5755	-2.7728	-2.45372	-2.52321	-2.43535	-2.40641	-2.27863	-2.51343	-2.51007	-2.20171	-2.69419	-2.34732	-2.73317	-2.55715	-1.59965	-1.59593	-1.72486	-1.36901	-1.32397	-1.58015	-1.71143	-1.34192		238.2	-2.43351	-1.98198	-1.81149	-2.10842	-2.43729	-2.33415	-2.20743
				238.1	-2.65645	-1.98723	-2.49959	-2.48382	-2.46453	-2.73599	-2.69405	-2.36838	-2.70133	-2.86168	-2.60561	-2.40083	-2.74527	-2.6247	-2.6584	-2.85494	-2.52101	-2.62891	-2.6612	-2.56851	-2.45879	-2.7146	-2.55742	-2.29874	-2.77463	-2.40948	-2.69511	-2.56146	-1.69012	-1.69591	-1.63354	-1.36639	-1.31003	-1.50789	-1.65518	-1.24997		238.1	-2.42658	-1.96373	-1.79461	-2.18532	-2.47292	-2.35721	-2.41088
				238	-2.73447	-2.02293	-2.57267	-2.4114	-2.45065	-2.7895	-2.69064	-2.59348	-2.72703	-2.93148	-2.62705	-2.4671	-2.66414	-2.65309	-2.7528	-2.97147	-2.49936	-2.64391	-2.80778	-2.72848	-2.62802	-2.82439	-2.59501	-2.38799	-2.7856	-2.52802	-2.58729	-2.41325	-1.74826	-1.74125	-1.59796	-1.35356	-1.32183	-1.4823	-1.44873	-1.22891		238	-2.29664	-2.055	-1.76039	-2.16062	-2.50284	-2.31543	-2.48002
				237.9	-2.70352	-1.88099	-2.50227	-2.33682	-2.21442	-2.74229	-2.59604	-2.71307	-2.75403	-2.92911	-2.55525	-2.40415	-2.655	-2.64428	-2.70266	-2.94925	-2.45783	-2.69662	-2.76707	-2.71242	-2.69044	-2.91868	-2.53226	-2.3955	-2.78935	-2.54326	-2.44574	-2.20051	-1.6112	-1.62265	-1.5105	-1.28619	-1.2676	-1.3106	-1.32024	-1.20681		237.9	-2.19709	-2.14093	-1.86222	-2.20069	-2.54433	-2.25724	-2.53519
				237.8	-2.6368	-1.85635	-2.35596	-2.12459	-2.00212	-2.58443	-2.39612	-2.67595	-2.78132	-2.84637	-2.46912	-2.32465	-2.65855	-2.63614	-2.61832	-2.8144	-2.36647	-2.61148	-2.6595	-2.67453	-2.6317	-2.92192	-2.49339	-2.28509	-2.80367	-2.57292	-2.3243	-1.96203	-1.48456	-1.4867	-1.41786	-1.19191	-1.19135	-1.12537	-1.10646	-1.10287		237.8	-2.18189	-2.35066	-1.95328	-2.27174	-2.56658	-2.27402	-2.65768
				237.7	-2.71727	-1.93325	-2.40949	-2.08558	-1.93518	-2.55251	-2.29973	-2.74147	-2.86783	-2.87891	-2.48606	-2.36831	-2.73312	-2.66427	-2.68512	-2.74809	-2.30111	-2.63676	-2.68444	-2.77163	-2.71449	-2.98068	-2.57496	-2.34075	-2.86182	-2.67542	-2.38813	-1.87621	-1.46854	-1.39836	-1.37787	-1.32743	-1.1515	-1.08734	-0.961276	-1.03399		237.7	-2.19872	-2.54882	-2.08166	-2.30989	-2.51783	-2.32311	-2.76901
				237.6	-2.74631	-2.09866	-2.63959	-2.12762	-1.9592	-2.68004	-2.37609	-2.97858	-2.86886	-2.97832	-2.47577	-2.53132	-2.86794	-2.68625	-2.70917	-2.77879	-2.35729	-2.71297	-2.65756	-2.81142	-2.82568	-3.01696	-2.62367	-2.52296	-2.87849	-2.65595	-2.46789	-1.83707	-1.39453	-1.36317	-1.26419	-1.52187	-1.31803	-1.07406	-0.983707	-0.993207		237.6	-2.22284	-2.71389	-2.17808	-2.38423	-2.47626	-2.32052	-2.77456
				237.5	-2.69345	-2.08586	-2.56407	-1.96155	-1.73681	-2.57272	-2.23168	-2.91998	-2.69445	-2.72097	-2.24392	-2.49215	-2.78359	-2.49828	-2.60836	-2.60292	-2.32706	-2.59743	-2.50001	-2.6652	-2.75907	-2.96027	-2.50267	-2.50411	-2.71296	-2.39602	-2.28704	-1.64573	-1.15542	-1.18328	-1.05829	-1.37321	-1.21571	-0.826169	-0.748398	-0.801611		237.5	-2.29899	-2.75254	-2.32675	-2.44641	-2.61079	-2.43541	-2.79842
				237.4	-2.60721	-2.03721	-2.36059	-1.88333	-1.64681	-2.38732	-2.05215	-2.69931	-2.46458	-2.44242	-2.08894	-2.30538	-2.57913	-2.30555	-2.5426	-2.51654	-2.25911	-2.42895	-2.34951	-2.52555	-2.55697	-2.71829	-2.28648	-2.42684	-2.66152	-2.19295	-2.10792	-1.37839	-0.878903	-1.04299	-0.776343	-1.21339	-1.00212	-0.659079	-0.448642	-0.560156		237.4	-2.20308	-2.64414	-2.39797	-2.40208	-2.67343	-2.44492	-2.6772
				237.3	-2.46245	-1.87468	-2.0954	-1.89316	-1.54916	-2.16018	-1.88687	-2.47105	-2.25552	-2.23918	-2.0551	-2.13437	-2.48647	-2.14621	-2.41738	-2.31567	-2.11465	-2.32039	-2.08848	-2.44105	-2.4063	-2.45111	-2.18661	-2.20366	-2.46345	-1.95002	-1.90657	-1.2695	-0.713806	-0.897543	-0.701395	-1.17208	-0.918262	-0.575626	-0.192676	-0.42446		237.3	-2.21958	-2.70064	-2.43383	-2.42664	-2.6483	-2.50165	-2.62726
				237.2	-2.26589	-1.79346	-1.89719	-2.03651	-1.47816	-2.12632	-1.78112	-2.22622	-2.09983	-2.08852	-1.93279	-2.07285	-2.45742	-2.03096	-2.33174	-2.15401	-2.06926	-2.21092	-1.92958	-2.21742	-2.23712	-2.31928	-2.15048	-2.15936	-2.36474	-1.84973	-1.86731	-1.26824	-0.692227	-0.709293	-0.614835	-1.10759	-0.897086	-0.511154	-0.0262024	-0.319846		237.2	-2.2432	-2.61404	-2.42495	-2.49114	-2.6517	-2.49416	-2.48653
				237.1	-2.27211	-1.95314	-2.02794	-2.20824	-1.57683	-2.25106	-1.85083	-2.13007	-2.16754	-1.98337	-1.99928	-2.12249	-2.52097	-1.97563	-2.32937	-2.12864	-2.1512	-2.26115	-2.03465	-2.20164	-2.35605	-2.25809	-2.26428	-2.24726	-2.49207	-1.9056	-2.01773	-1.41977	-0.80166	-0.740842	-0.739725	-1.10609	-0.969559	-0.467563	0.00740356	-0.150177		237.1	-2.40322	-2.5429	-2.44149	-2.60346	-2.60066	-2.51245	-2.40094
				237	-2.29933	-2.01701	-2.20106	-2.4255	-1.82394	-2.44553	-2.15795	-2.24874	-2.27551	-2.05724	-2.17698	-2.11597	-2.53278	-1.97531	-2.34283	-2.15931	-2.26313	-2.43903	-2.16304	-2.28747	-2.55234	-2.26894	-2.38333	-2.41862	-2.5681	-2.04627	-2.16743	-1.62365	-1.0053	-0.835767	-0.898193	-1.08196	-1.08127	-0.49213	-0.0900757	-0.176025		237	-2.44034	-2.46844	-2.46745	-2.65359	-2.69556	-2.55839	-2.33647
				236.9	-2.32188	-2.07651	-2.33638	-2.62915	-2.032	-2.60299	-2.40577	-2.41422	-2.33299	-2.04536	-2.33849	-2.12519	-2.49396	-1.97795	-2.32777	-2.23933	-2.51022	-2.60282	-2.23963	-2.31481	-2.60088	-2.33466	-2.44761	-2.49104	-2.53986	-2.12559	-2.16465	-1.71133	-1.15872	-0.927698	-1.14323	-1.07688	-1.23672	-0.51355	-0.255582	-0.232516		236.9	-2.46723	-2.31597	-2.52716	-2.7477	-2.80147	-2.54182	-2.29061
				236.8	-2.34143	-2.0317	-2.25941	-2.73499	-2.08225	-2.68064	-2.45736	-2.40587	-2.37863	-1.98146	-2.41498	-2.18197	-2.38613	-2.09129	-2.3344	-2.28593	-2.68243	-2.52251	-2.35172	-2.32022	-2.67522	-2.36783	-2.56932	-2.58748	-2.54919	-2.32081	-1.94833	-1.63007	-1.25822	-0.888712	-1.34087	-0.999139	-1.27669	-0.528738	-0.360147	-0.259561		236.8	-2.67773	-2.35099	-2.6971	-2.93056	-3.10314	-2.68912	-2.3855
				236.7	-2.40447	-2.17697	-2.23086	-2.87882	-2.17832	-2.69365	-2.53123	-2.38036	-2.47683	-2.05459	-2.53326	-2.20862	-2.31739	-2.33781	-2.3449	-2.34997	-2.7193	-2.59796	-2.48027	-2.50829	-2.75479	-2.40439	-2.69994	-2.63793	-2.68934	-2.60789	-1.85258	-1.59851	-1.40333	-0.879379	-1.55192	-1.02166	-1.30238	-0.650809	-0.510889	-0.339362		236.7	-2.80445	-2.264	-2.78877	-2.99244	-3.29067	-2.81404	-2.44247
				236.6	-2.44074	-2.32816	-2.35616	-3.02108	-2.33008	-2.83037	-2.78553	-2.57779	-2.65632	-2.336	-2.67971	-2.35157	-2.40786	-2.54916	-2.46357	-2.46085	-2.91502	-2.76782	-2.57686	-2.72006	-3.03178	-2.62024	-2.91381	-2.8218	-2.87509	-2.79543	-2.0391	-1.73566	-1.62774	-0.98374	-1.76627	-1.12556	-1.38527	-0.817935	-0.840829	-0.529135		236.6	-2.87444	-2.31167	-2.73912	-3.05044	-3.29467	-2.78989	-2.3785
				236.5	-2.46406	-2.54411	-2.52782	-2.95456	-2.40505	-2.91027	-2.89863	-2.77174	-2.79597	-2.42882	-2.82155	-2.55236	-2.48682	-2.69274	-2.55867	-2.53396	-3.06379	-2.89504	-2.65876	-2.77267	-3.21089	-2.89024	-3.04135	-3.12417	-2.98103	-2.88775	-2.19158	-1.752	-1.64308	-1.08888	-1.8943	-1.14424	-1.33528	-0.793848	-0.937839	-0.576834		236.5	-3.01301	-2.39926	-2.84662	-3.12567	-3.35884	-2.81519	-2.41718
				236.4	-2.51812	-2.68148	-2.67378	-2.83999	-2.49477	-2.88847	-2.86561	-2.89215	-2.85424	-2.40587	-2.94006	-2.63537	-2.57175	-2.70967	-2.52655	-2.56476	-3.17263	-2.87256	-2.72082	-2.72787	-3.2515	-3.01376	-3.02304	-3.22607	-3.06486	-2.87377	-2.15523	-1.81675	-1.61305	-1.21572	-1.94662	-1.18621	-1.29332	-0.784326	-0.960742	-0.495419		236.4	-3.15879	-2.54053	-3.10685	-3.22892	-3.46053	-2.99068	-2.54996
				236.3	-2.64383	-2.71028	-2.69285	-2.76271	-2.65855	-2.87851	-2.83279	-2.88803	-2.83734	-2.51223	-3.006	-2.70319	-2.62123	-2.79421	-2.59949	-2.77989	-3.23594	-2.84588	-2.78568	-2.81125	-3.23414	-3.18539	-3.02207	-3.2896	-3.13154	-2.84818	-2.14906	-1.81071	-1.48612	-1.34421	-1.85298	-1.28977	-1.24687	-0.868732	-1.09088	-0.510373		236.3	-3.24723	-2.66816	-3.18499	-3.30368	-3.54137	-3.08136	-2.67718
				236.2	-2.65723	-2.7505	-2.70642	-2.75559	-2.65993	-2.81545	-2.771	-2.86983	-2.80423	-2.55642	-3.04483	-2.85735	-2.66019	-2.95626	-2.56693	-2.8788	-3.36396	-2.6698	-2.79314	-2.81514	-3.16671	-3.28603	-2.98837	-3.28793	-3.21989	-2.82482	-1.9961	-1.67238	-1.36315	-1.4192	-1.71968	-1.307	-1.09302	-0.965173	-1.08821	-0.440042		236.2	-3.25379	-2.77125	-3.23799	-3.3294	-3.44269	-3.23993	-2.74501
				236.1	-2.7365	-2.75848	-2.70538	-2.77473	-2.63365	-2.80396	-2.68195	-2.77791	-2.73147	-2.66357	-3.06617	-3.09805	-2.72413	-3.05345	-2.5591	-2.86721	-3.362	-2.54484	-2.80915	-2.86251	-3.1929	-3.34883	-2.97975	-3.33204	-3.20464	-2.80267	-1.94961	-1.63994	-1.27952	-1.55446	-1.53636	-1.38551	-0.967062	-1.07405	-1.00396	-0.329498		236.1	-3.41744	-2.91398	-3.34148	-3.46701	-3.42753	-3.41331	-2.79144
				236	-2.71019	-2.83524	-2.69552	-2.84608	-2.68733	-2.82005	-2.73316	-2.70908	-2.68514	-2.84192	-3.09903	-3.18393	-2.7423	-3.10735	-2.56877	-2.79039	-3.21623	-2.46345	-2.80146	-3.0054	-3.17693	-3.44834	-2.91852	-3.29345	-3.26508	-2.72187	-2.11339	-1.61908	-1.28098	-1.67579	-1.33706	-1.43434	-0.766971	-1.14799	-0.860425	-0.278247		236	-3.36224	-3.04755	-3.37753	-3.5676	-3.33392	-3.50191	-2.75438
				235.9	-2.66048	-2.76216	-2.72795	-2.81854	-2.6501	-2.80811	-2.77559	-2.7236	-2.62916	-2.89369	-3.07137	-3.20566	-2.75887	-2.95688	-2.53148	-2.71876	-3.08082	-2.37433	-2.80059	-3.02785	-3.17354	-3.46186	-2.82102	-3.19409	-3.29561	-2.51077	-2.14801	-1.5143	-1.29321	-1.65981	-1.20572	-1.39201	-0.54838	-1.11197	-0.621637	-0.120416		235.9	-3.31871	-3.11502	-3.3864	-3.65629	-3.19659	-3.5932	-2.76342
				235.8	-2.85161	-2.8241	-2.81655	-2.9131	-2.7213	-2.92888	-2.87845	-2.81869	-2.69345	-2.97954	-3.14139	-3.31657	-2.87899	-2.92406	-2.62282	-2.68597	-3.18015	-2.44522	-2.86805	-3.1302	-3.17382	-3.58272	-2.85283	-3.27038	-3.38798	-2.65669	-2.27141	-1.55349	-1.37184	-1.75931	-1.18084	-1.38224	-0.462863	-1.16021	-0.552048	-0.178516		235.8	-3.45273	-3.2929	-3.545	-3.8141	-3.2917	-3.69091	-2.98517
				235.7	-3.08192	-2.90931	-2.92176	-3.15412	-2.95382	-3.10038	-3.10092	-2.98148	-2.95117	-3.22638	-3.28303	-3.39375	-3.15564	-2.99594	-2.85969	-2.9021	-3.37457	-2.63577	-3.13651	-3.39843	-3.34904	-3.65347	-2.99688	-3.354	-3.61713	-2.88962	-2.56788	-1.73607	-1.5774	-2.03207	-1.30316	-1.54924	-0.57807	-1.46276	-0.654431	-0.255658		235.7	-3.57309	-3.51364	-3.69352	-4.00842	-3.52367	-3.81757	-3.06303
				235.6	-3.28173	-2.99003	-3.06613	-3.49121	-3.21534	-3.31048	-3.34045	-3.16057	-3.16886	-3.56034	-3.3781	-3.52614	-3.36089	-3.14686	-3.0193	-3.21122	-3.55843	-2.87646	-3.42826	-3.64131	-3.53298	-3.73726	-3.16247	-3.4494	-3.8005	-3.11376	-2.85598	-1.88436	-1.6869	-2.29688	-1.53574	-1.6962	-0.770801	-1.66412	-0.91828	-0.468774		235.6	-3.55298	-3.53161	-3.66349	-4.07875	-3.5226	-3.85887	-3.08396
				235.5	-3.36797	-3.11383	-3.18254	-3.6646	-3.35583	-3.39981	-3.51485	-3.32905	-3.36997	-3.77828	-3.47934	-3.56331	-3.50742	-3.2439	-3.13714	-3.41719	-3.72165	-3.0095	-3.59779	-3.90795	-3.6802	-3.69992	-3.18191	-3.50585	-3.86166	-3.39466	-2.88035	-1.94314	-1.74904	-2.28681	-1.63549	-1.72133	-0.999677	-1.65954	-1.01407	-0.565881		235.5	-3.57154	-3.58101	-3.66263	-4.11261	-3.50756	-3.81923	-3.1298
				235.4	-3.39899	-3.29811	-3.42926	-3.73271	-3.43748	-3.42339	-3.61737	-3.3675	-3.41711	-3.79514	-3.60628	-3.57327	-3.6766	-3.17915	-3.26378	-3.4537	-3.72736	-3.16336	-3.78861	-4.08642	-3.78409	-3.59472	-3.11861	-3.45502	-3.83872	-3.54283	-2.97818	-1.99926	-1.84521	-2.18971	-1.73909	-1.80392	-1.23	-1.66336	-0.999033	-0.536298		235.4	-3.64514	-3.67592	-3.74455	-4.22182	-3.63012	-3.86701	-3.29965
				235.3	-3.45849	-3.5938	-3.73218	-3.94662	-3.6391	-3.67783	-3.88413	-3.41197	-3.63556	-3.93983	-3.71744	-3.71374	-3.84627	-3.22272	-3.54046	-3.64099	-3.88307	-3.52802	-4.1078	-4.28465	-3.98599	-3.69079	-3.24953	-3.4586	-3.9756	-3.85551	-3.19344	-2.18958	-2.08223	-2.17968	-1.93982	-1.88956	-1.44713	-1.67785	-1.19626	-0.685611		235.3	-3.7238	-3.66974	-3.78905	-4.29519	-3.66822	-3.87805	-3.43035
				235.2	-3.48299	-3.69348	-3.82302	-3.84886	-3.68221	-3.67201	-3.93044	-3.37883	-3.82856	-3.8851	-3.60818	-3.74788	-3.90533	-3.28625	-3.6367	-3.82164	-3.977	-3.75856	-4.23178	-4.30296	-4.13087	-3.64348	-3.32842	-3.36443	-4.09197	-3.96779	-3.15101	-2.31727	-2.02792	-2.16957	-2.03033	-1.79905	-1.54264	-1.59611	-1.35411	-0.715875		235.2	-3.86587	-3.67777	-3.81336	-4.3085	-3.79575	-3.95417	-3.55707
				235.1	-3.57303	-3.78797	-3.99225	-3.94497	-3.92042	-3.67108	-3.99182	-3.42796	-3.99675	-3.96176	-3.70643	-3.78082	-4.00286	-3.46559	-3.87839	-4.02729	-4.1779	-4.11344	-4.45522	-4.3185	-4.30193	-3.69614	-3.5415	-3.4872	-4.22489	-4.17852	-3.19849	-2.52361	-1.99897	-2.27947	-2.07562	-1.94227	-1.8233	-1.72043	-1.63555	-0.850885		235.1	-4.0303	-3.85479	-3.88644	-4.39955	-4.01338	-4.11596	-3.83912
				235	-3.44358	-3.86499	-4.0747	-3.94912	-4.10301	-3.54272	-4.02257	-3.46323	-4.14706	-4.00909	-3.8522	-3.67262	-4.00586	-3.53896	-3.96775	-4.12287	-4.19977	-4.2103	-4.59918	-4.31296	-4.32923	-3.77141	-3.62972	-3.58854	-4.20745	-4.20298	-3.22637	-2.57467	-1.87219	-2.26687	-2.08118	-1.93743	-1.96035	-1.77125	-1.78519	-0.813593		235	-3.97843	-3.84286	-3.7611	-4.18193	-4.05122	-4.09717	-3.73262
				234.9	-3.20146	-3.86884	-4.09577	-3.87435	-4.05519	-3.37504	-3.86159	-3.48958	-3.99561	-3.91085	-3.78175	-3.6665	-3.7793	-3.58909	-3.89609	-3.93902	-4.00205	-4.0938	-4.58623	-4.08107	-4.13827	-3.74275	-3.63918	-3.42577	-4.06103	-4.12366	-2.98492	-2.51468	-1.63907	-2.0597	-1.94773	-1.8224	-1.9457	-1.65367	-1.61783	-0.6254		234.9	-3.76881	-3.71287	-3.63704	-3.85461	-3.90532	-3.92112	-3.67042
				234.8	-3.07029	-3.80026	-4.07384	-3.7003	-3.96555	-3.33342	-3.78479	-3.48165	-3.85329	-3.78999	-3.76279	-3.77912	-3.60291	-3.65972	-3.9729	-3.7852	-3.90485	-4.04572	-4.47196	-3.94966	-4.06684	-3.68071	-3.55966	-3.30324	-3.96329	-4.16881	-2.87447	-2.42497	-1.5381	-1.80506	-1.74037	-1.75514	-1.95339	-1.55285	-1.4961	-0.570224		234.8	-3.72691	-3.74362	-3.5843	-3.74215	-3.89638	-3.79059	-3.59113
				234.7	-2.99898	-3.81741	-4.14831	-3.67203	-3.9037	-3.41595	-3.86366	-3.49296	-3.8406	-3.71194	-3.79715	-3.86932	-3.49995	-3.67987	-4.00597	-3.7551	-4.01859	-4.08534	-4.43774	-3.89726	-4.04275	-3.72197	-3.64365	-3.32563	-3.94966	-4.09148	-2.98255	-2.40434	-1.58437	-1.78272	-1.57094	-1.63006	-1.80825	-1.56207	-1.41261	-0.529565		234.7	-3.70245	-3.77138	-3.46253	-3.69758	-3.97499	-3.92031	-3.51517
				234.6	-3.14877	-3.89401	-4.12082	-3.80217	-3.96151	-3.63057	-3.9287	-3.62479	-4.02531	-3.81142	-3.95653	-4.03652	-3.46736	-3.92953	-4.12811	-3.88373	-4.21889	-4.19623	-4.37354	-3.95242	-4.14005	-3.93242	-3.93646	-3.45371	-4.07365	-4.1551	-3.14806	-2.40766	-1.7003	-1.85253	-1.56722	-1.55323	-1.82567	-1.56276	-1.50543	-0.679886		234.6	-3.75623	-3.86128	-3.4278	-3.6005	-4.05492	-3.96142	-3.53715
				234.5	-3.1383	-3.8851	-3.91494	-3.8974	-3.86253	-3.65688	-3.88235	-3.73884	-4.08274	-3.87553	-3.96091	-3.94801	-3.44147	-3.99984	-4.06054	-3.90722	-4.27871	-4.1682	-4.1129	-3.9097	-4.07397	-3.92325	-3.9927	-3.55137	-4.05201	-4.0741	-3.14867	-2.34091	-1.65475	-1.79095	-1.42351	-1.40851	-1.7574	-1.49729	-1.37887	-0.732599		234.5	-3.8199	-4.11077	-3.59343	-3.67415	-4.33367	-3.96431	-3.72896
				234.4	-3.14402	-3.88389	-3.88138	-4.01697	-3.79421	-3.63162	-3.81966	-3.96703	-4.10357	-4.01818	-4.00785	-3.93015	-3.48476	-3.94981	-4.0826	-3.90308	-4.27362	-4.05346	-3.95241	-3.8275	-3.95844	-4.01053	-4.06641	-3.68644	-4.02955	-4.03781	-3.28943	-2.22715	-1.68208	-1.77297	-1.26638	-1.37786	-1.75158	-1.33516	-1.25212	-0.755148		234.4	-3.84608	-4.30963	-3.63625	-3.71012	-4.48275	-3.93561	-3.85303
				234.3	-3.20732	-3.86385	-3.89037	-4.02225	-3.78829	-3.75443	-3.91247	-4.19152	-4.105	-4.22457	-3.96691	-3.99365	-3.57531	-3.92757	-4.1466	-3.89464	-4.36188	-3.86089	-3.80466	-3.89685	-4.00615	-4.03636	-4.0126	-3.79379	-4.0019	-4.11421	-3.37509	-2.19902	-1.81104	-1.72811	-1.25122	-1.2478	-1.66969	-1.19262	-1.18951	-0.750751		234.3	-3.92892	-4.35909	-3.73409	-3.73621	-4.55975	-3.90385	-3.93449
				234.2	-3.43416	-4.04193	-3.85311	-3.93571	-3.77066	-3.96896	-4.02052	-4.34102	-4.14202	-4.28073	-3.95018	-4.20204	-3.65785	-3.97318	-4.25118	-3.9336	-4.40514	-3.77744	-3.7023	-3.99685	-4.12467	-4.02965	-4.06052	-3.79412	-4.09461	-4.12096	-3.41599	-2.23168	-1.93414	-1.74337	-1.32401	-1.1672	-1.64098	-1.05042	-1.20719	-0.80192		234.2	-3.96808	-4.38083	-3.86008	-3.86533	-4.49574	-3.81445	-4.00521
				234.1	-3.68404	-4.16349	-3.91788	-3.9038	-3.81216	-4.22994	-4.01534	-4.40551	-4.22424	-4.26701	-3.94106	-4.42607	-3.80867	-4.10349	-4.32008	-4.14448	-4.47104	-3.88136	-3.6962	-4.22952	-4.35846	-4.1939	-4.16674	-3.96333	-4.18777	-4.15837	-3.4831	-2.17094	-2.01434	-1.80822	-1.46806	-1.21679	-1.62064	-0.907468	-1.2815	-0.814514		234.1	-4.15238	-4.49797	-4.08422	-4.02249	-4.59469	-4.00486	-4.21407
				234	-3.84414	-4.32976	-4.0778	-3.95059	-4.04515	-4.43437	-4.00807	-4.55186	-4.37417	-4.27787	-3.95464	-4.4338	-3.97656	-4.212	-4.35738	-4.36371	-4.60247	-3.97299	-3.72368	-4.43158	-4.49321	-4.26383	-4.38951	-4.21482	-4.27652	-4.0941	-3.65983	-2.19687	-2.17683	-1.78	-1.56259	-1.1272	-1.56713	-0.888983	-1.39757	-0.913547		234	-4.17228	-4.4691	-4.24953	-4.13238	-4.72398	-4.1181	-4.40801
				233.9	-4.12265	-4.48036	-4.20226	-4.18366	-4.19255	-4.51251	-4.05345	-4.66519	-4.46349	-4.2805	-3.94779	-4.45148	-4.03332	-4.43118	-4.34045	-4.46273	-4.64369	-4.02731	-3.82173	-4.49733	-4.63214	-4.38377	-4.56153	-4.28333	-4.30553	-4.20831	-3.84767	-2.24872	-2.37257	-1.72863	-1.64077	-1.16444	-1.57938	-0.815854	-1.49327	-0.879965		233.9	-4.26408	-4.55465	-4.49089	-4.22829	-4.90309	-4.10399	-4.76818
				233.8	-4.28816	-4.61857	-4.33354	-4.31083	-4.36024	-4.6629	-4.13278	-4.75133	-4.59706	-4.40467	-4.01708	-4.46082	-4.17823	-4.59557	-4.33774	-4.52638	-4.66171	-4.16674	-3.96826	-4.56504	-4.73723	-4.59289	-4.67265	-4.37827	-4.41242	-4.30946	-4.06097	-2.3374	-2.57508	-1.83015	-1.68722	-1.29429	-1.68982	-0.90105	-1.45554	-0.977411		233.8	-4.41967	-4.67015	-4.72824	-4.4346	-5.0162	-4.20663	-4.88146
				233.7	-4.49402	-4.81091	-4.54578	-4.44782	-4.59873	-4.84203	-4.30326	-4.97847	-4.74081	-4.59803	-4.06574	-4.66787	-4.36705	-4.81293	-4.49319	-4.68385	-4.774	-4.33579	-4.25908	-4.73269	-4.8883	-4.75035	-4.84088	-4.47661	-4.65502	-4.44462	-4.26801	-2.38427	-2.68357	-2.02826	-1.77012	-1.49598	-1.76942	-1.10297	-1.56356	-1.17112		233.7	-4.50667	-4.60965	-4.84267	-4.57282	-4.97923	-4.45367	-4.95695
				233.6	-4.89164	-5.09879	-4.82022	-4.62377	-4.89486	-5.11138	-4.52334	-5.23819	-4.98595	-4.8328	-4.14258	-4.8201	-4.56985	-5.09684	-4.75291	-4.96658	-4.85252	-4.61324	-4.62933	-5.00542	-5.10364	-4.93217	-5.02003	-4.65633	-4.94089	-4.59996	-4.32007	-2.48756	-2.81692	-2.26281	-1.97249	-1.70436	-1.99254	-1.26557	-1.74332	-1.22646		233.6	-4.49908	-4.50359	-4.98296	-4.61052	-4.86197	-4.59958	-4.93454
				233.5	-5.02929	-5.29427	-5.02985	-4.73255	-4.9443	-5.12881	-4.68293	-5.28111	-5.04696	-4.9089	-4.36458	-4.77045	-4.77289	-5.25525	-4.91308	-5.12419	-4.84821	-4.89555	-4.80053	-5.09821	-5.07643	-5.11179	-5.08834	-4.69461	-5.10776	-4.62996	-4.24548	-2.43296	-2.73451	-2.31466	-1.92186	-1.79361	-2.07886	-1.40667	-1.77966	-1.20867		233.5	-4.58669	-4.52681	-5.0574	-4.6098	-4.80617	-4.58265	-4.88198
				233.4	-5.02537	-5.35839	-5.17341	-4.92602	-4.949	-5.1434	-4.76273	-5.18515	-5.08171	-4.98557	-4.58894	-4.75206	-4.99381	-5.41096	-4.89653	-5.14966	-4.71943	-5.04939	-4.92723	-5.12036	-5.00293	-5.27413	-5.24121	-4.78216	-5.15645	-4.67854	-4.13227	-2.35673	-2.64582	-2.23609	-1.76387	-1.9223	-2.08442	-1.43415	-1.60229	-1.19551		233.4	-4.65529	-4.73204	-5.136	-4.60151	-4.91327	-4.8389	-4.91134
				233.3	-5.13687	-5.31465	-5.13676	-5.08981	-5.03354	-5.08215	-4.83805	-5.20024	-5.17529	-5.17019	-4.63679	-4.73151	-5.14659	-5.58416	-4.94161	-5.27133	-4.78275	-5.13032	-4.92475	-5.17156	-4.93659	-5.27996	-5.27734	-4.79299	-5.19856	-4.74015	-4.13844	-2.3283	-2.71764	-2.09668	-1.58054	-2.01523	-2.04847	-1.55013	-1.52409	-1.20096		233.3	-4.93315	-5.05744	-5.51877	-4.99039	-5.33785	-5.15376	-5.11897
				233.2	-5.30655	-5.34773	-5.11372	-5.27887	-5.06646	-5.02632	-5.0127	-5.12345	-5.25978	-5.3387	-4.75467	-4.742	-5.2831	-5.69878	-4.91188	-5.36172	-4.98973	-5.15798	-4.94885	-5.14963	-4.94397	-5.40524	-5.28217	-4.73933	-5.29616	-4.91151	-4.11648	-2.28504	-2.72033	-2.08179	-1.47552	-2.1257	-2.14241	-1.70104	-1.50359	-1.17961		233.2	-5.13384	-5.28916	-5.70197	-5.29385	-5.53111	-5.37753	-5.26208
				233.1	-5.34117	-5.34509	-5.20382	-5.23785	-5.14617	-5.07449	-5.11302	-5.05623	-5.44479	-5.51914	-4.9309	-4.88648	-5.43574	-5.82059	-4.96476	-5.40778	-5.08952	-5.24712	-4.97704	-5.16079	-4.96261	-5.51585	-5.36627	-4.73879	-5.41418	-4.94233	-3.92236	-2.29126	-2.5856	-2.12917	-1.51522	-2.18203	-2.07389	-1.85332	-1.36479	-1.22444		233.1	-5.18051	-5.50696	-5.86394	-5.42051	-5.65489	-5.59659	-5.39749
				233	-5.35766	-5.31668	-5.13551	-5.19318	-5.18452	-5.12738	-5.18736	-5.03351	-5.51652	-5.62202	-5.05383	-4.9709	-5.50809	-5.9155	-5.06017	-5.53588	-5.07026	-5.30969	-4.89289	-5.2036	-5.01603	-5.49968	-5.46225	-4.76942	-5.52872	-4.83282	-3.72417	-2.17851	-2.38853	-2.05528	-1.5659	-2.14426	-1.88107	-1.96113	-1.15614	-1.30026		233	-5.27399	-5.6279	-6.05469	-5.45073	-5.7378	-5.83096	-5.58175
				232.9	-5.33721	-5.30857	-5.12366	-5.30504	-5.14403	-5.01217	-5.22752	-4.9581	-5.50783	-5.59672	-5.164	-5.02774	-5.41447	-5.9693	-5.09222	-5.54782	-5.11133	-5.279	-4.8582	-5.19644	-5.14178	-5.55071	-5.57659	-4.83384	-5.57549	-4.76944	-3.55274	-2.17985	-2.2784	-1.92168	-1.58318	-2.09885	-1.74102	-1.88127	-1.16351	-1.12739		232.9	-5.26493	-5.6541	-6.1077	-5.3728	-5.81488	-5.75522	-5.59625
				232.8	-5.21908	-5.25172	-5.13408	-5.27239	-5.15474	-4.88819	-5.21743	-4.85552	-5.49887	-5.50287	-5.38557	-5.10592	-5.36096	-5.99059	-5.05727	-5.51505	-5.14151	-5.29261	-4.83602	-5.14206	-5.19867	-5.53998	-5.64724	-4.98352	-5.6117	-4.81581	-3.52997	-2.25269	-2.20831	-1.70177	-1.50274	-1.95031	-1.59017	-1.83706	-1.12569	-0.945322		232.8	-5.37834	-5.70838	-6.06736	-5.35958	-6.00497	-5.65599	-5.55304
				232.7	-5.20365	-5.32278	-5.10306	-5.27436	-5.15598	-5.00527	-5.25416	-4.80795	-5.56505	-5.36523	-5.49497	-5.29561	-5.3109	-6.00234	-4.95559	-5.40216	-5.12423	-5.26406	-4.87723	-5.13718	-5.28444	-5.49441	-5.78031	-5.16011	-5.62269	-4.91365	-3.55404	-2.37198	-2.12213	-1.59316	-1.54348	-1.87065	-1.54649	-1.81779	-0.950858	-0.881662		232.7	-5.46128	-5.80518	-6.09412	-5.47066	-6.17229	-5.7829	-5.61132
				232.6	-5.34814	-5.58373	-5.21211	-5.3639	-5.31206	-5.2816	-5.3568	-4.98049	-5.78751	-5.47396	-5.59319	-5.60777	-5.40634	-6.17598	-5.01235	-5.52889	-5.38671	-5.38512	-4.9992	-5.28305	-5.40786	-5.54305	-5.86786	-5.33936	-5.74735	-5.13366	-3.81719	-2.49701	-2.14908	-1.80623	-1.80265	-1.87563	-1.62643	-1.82773	-1.05576	-1.00046		232.6	-5.4847	-5.82449	-6.13458	-5.62282	-6.12916	-5.65262	-5.58893
				232.5	-5.48471	-5.66858	-5.51638	-5.49361	-5.43876	-5.41324	-5.41326	-5.18739	-5.95007	-5.50271	-5.74304	-5.83927	-5.55419	-6.173	-5.14774	-5.57917	-5.5131	-5.52545	-5.19116	-5.26314	-5.57658	-5.5808	-5.95617	-5.42391	-5.91086	-5.21871	-4.12967	-2.50137	-2.01586	-2.01408	-1.98936	-1.7414	-1.62688	-1.78752	-1.13937	-1.16816		232.5	-5.48155	-5.70556	-6.21158	-5.52611	-6.01926	-5.55675	-5.53962
				232.4	-5.5849	-5.78547	-5.7383	-5.61886	-5.57459	-5.62338	-5.59025	-5.42884	-6.16006	-5.51701	-5.93207	-6.0409	-5.67722	-6.17391	-5.41302	-5.56869	-5.51392	-5.61574	-5.47982	-5.40918	-5.73759	-5.61966	-6.10121	-5.49268	-6.0175	-5.26373	-4.30197	-2.60775	-1.96618	-2.21582	-2.09719	-1.69666	-1.54148	-1.68235	-1.17665	-1.28808		232.4	-5.65238	-5.73922	-6.35682	-5.51688	-5.98373	-5.63308	-5.63258
				232.3	-5.8623	-5.92972	-5.81497	-5.78882	-5.80462	-5.77011	-5.73795	-5.83127	-6.24232	-5.61339	-6.11175	-6.16123	-5.85044	-6.1587	-5.64788	-5.67158	-5.61152	-5.74946	-5.6969	-5.6722	-5.89272	-5.75465	-6.26679	-5.66579	-6.21131	-5.41329	-4.47628	-2.64271	-2.03047	-2.31914	-2.10479	-1.76853	-1.5525	-1.67107	-1.3078	-1.29339		232.3	-5.88474	-5.78538	-6.46908	-5.65007	-6.10454	-5.90533	-5.7796
				232.2	-6.19696	-6.14402	-6.00179	-5.86513	-6.05073	-5.96778	-5.90504	-6.24822	-6.39163	-5.88517	-6.26449	-6.33734	-6.12636	-6.21747	-5.84738	-5.86075	-5.86066	-5.98158	-5.90362	-5.90776	-6.0289	-5.92267	-6.4823	-5.86837	-6.4908	-5.69705	-4.76126	-2.76866	-2.13235	-2.55459	-2.33687	-1.89156	-1.74395	-1.65787	-1.54755	-1.30132		232.2	-6.0934	-5.81478	-6.5565	-5.84657	-6.2463	-5.9586	-5.80435
				232.1	-6.435	-6.27164	-6.23949	-5.88379	-6.20688	-6.08815	-6.0636	-6.46377	-6.57212	-6.0538	-6.21776	-6.47911	-6.33169	-6.20942	-5.97868	-5.9857	-5.92812	-6.14915	-6.08708	-5.97495	-6.08041	-5.96448	-6.51995	-6.0312	-6.59315	-5.88014	-4.90142	-2.78691	-2.10786	-2.63967	-2.49266	-1.94864	-1.71543	-1.69935	-1.58919	-1.29748		232.1	-6.3063	-5.96838	-6.64452	-6.12857	-6.44935	-6.08678	-5.84611
				232	-6.57436	-6.28972	-6.33886	-6.06317	-6.17685	-6.2014	-6.19954	-6.63815	-6.63685	-6.14684	-6.18194	-6.44946	-6.55517	-6.1572	-5.9959	-6.00493	-5.94093	-6.18252	-6.07101	-5.9595	-6.07403	-5.9463	-6.42119	-5.96407	-6.53192	-5.80671	-4.87029	-2.61302	-2.10249	-2.63351	-2.53849	-1.94135	-1.60753	-1.64354	-1.57444	-1.34255		232	-6.46426	-6.05536	-6.71254	-6.1991	-6.55278	-6.24691	-5.95685
				231.9	-6.81193	-6.23943	-6.56201	-6.38152	-6.33868	-6.43888	-6.46432	-6.80031	-6.82513	-6.35484	-6.26069	-6.56504	-6.85829	-6.21154	-6.10198	-6.24151	-6.24517	-6.32079	-6.18482	-6.2203	-6.32827	-6.11405	-6.51959	-6.04992	-6.57087	-5.88191	-5.01146	-2.61243	-2.23362	-2.74475	-2.71662	-2.01722	-1.66057	-1.75894	-1.8478	-1.53321		231.9	-6.47319	-6.17425	-6.82774	-6.28873	-6.69066	-6.32437	-6.14297
				231.8	-7.15798	-6.35865	-6.78358	-6.64433	-6.66714	-6.62153	-6.70504	-7.08225	-6.97756	-6.65763	-6.42262	-6.65215	-7.00677	-6.23894	-6.34773	-6.49447	-6.59293	-6.5133	-6.45745	-6.49833	-6.58464	-6.23354	-6.74827	-6.23575	-6.65504	-5.97777	-5.09987	-2.71275	-2.41179	-2.7367	-2.78286	-2.01586	-1.79018	-1.87957	-2.0442	-1.59419		231.8	-6.45861	-6.17685	-6.9452	-6.37012	-6.83795	-6.54374	-6.36512
				231.7	-7.32953	-6.43905	-6.86025	-6.72	-7.00081	-6.82337	-6.73502	-7.2603	-7.10544	-6.86448	-6.52661	-6.70605	-7.00329	-6.22842	-6.51526	-6.77203	-6.77852	-6.6744	-6.67806	-6.66042	-6.74813	-6.36531	-6.80575	-6.22912	-6.55347	-6.01029	-5.11208	-2.79619	-2.4806	-2.65705	-2.74843	-2.04796	-1.89715	-1.90994	-2.03231	-1.49688		231.7	-6.518	-6.20623	-6.91803	-6.47471	-6.87165	-6.74304	-6.4113
				231.6	-7.31567	-6.44761	-6.96221	-6.73273	-7.13884	-6.90549	-6.75368	-7.33503	-7.12915	-6.91322	-6.47226	-6.67932	-6.98469	-6.26833	-6.45822	-6.9798	-6.94321	-6.71709	-6.7919	-6.67074	-6.61998	-6.45047	-6.7114	-6.19106	-6.36501	-5.99958	-4.97912	-2.80172	-2.41808	-2.54918	-2.64089	-1.97081	-1.86883	-1.95543	-1.99528	-1.39639		231.6	-6.66361	-6.31562	-6.88653	-6.58978	-6.78484	-6.85436	-6.45332
				231.5	-7.29325	-6.51028	-7.14074	-6.92644	-7.22543	-7.09537	-6.90929	-7.34893	-7.24535	-7.01458	-6.54014	-6.781	-6.97562	-6.50244	-6.52191	-7.16581	-6.98535	-6.85999	-7.03946	-6.7297	-6.62899	-6.45525	-6.66129	-6.24197	-6.28065	-6.16781	-4.92573	-2.79328	-2.35175	-2.5365	-2.76268	-2.02883	-1.92598	-1.92475	-2.00505	-1.45754		231.5	-6.76081	-6.41088	-6.82218	-6.63799	-6.7219	-6.71295	-6.39407
				231.4	-7.15127	-6.55216	-7.25064	-7.08083	-7.17854	-7.18951	-6.99699	-7.22809	-7.23157	-6.95127	-6.57999	-6.88856	-6.99104	-6.70114	-6.65338	-7.14352	-6.90082	-6.77867	-7.24369	-6.66416	-6.65151	-6.32055	-6.54843	-6.35279	-6.08313	-6.20039	-4.79274	-2.79831	-2.19238	-2.41542	-2.67335	-2.03569	-1.88109	-1.81232	-1.94338	-1.40012		231.4	-6.88546	-6.53435	-6.81022	-6.69889	-6.65839	-6.60279	-6.33283
				231.3	-7.1385	-6.63043	-7.34707	-7.24116	-7.13497	-7.29937	-7.13585	-7.13381	-7.14501	-6.84677	-6.60464	-6.90009	-7.11509	-6.78806	-6.7492	-7.10138	-6.93202	-6.70467	-7.36358	-6.71599	-6.68491	-6.21334	-6.50562	-6.33972	-5.91129	-6.25247	-4.69361	-2.89509	-2.07426	-2.46266	-2.46985	-1.98024	-1.91841	-1.71837	-2.08592	-1.27021		231.3	-6.93908	-6.5789	-6.79533	-6.75085	-6.68727	-6.6774	-6.36075
				231.2	-7.24909	-6.81071	-7.40509	-7.30912	-7.33214	-7.44674	-7.24134	-7.02667	-7.02619	-6.90557	-6.67503	-6.92597	-7.09403	-6.94229	-6.78622	-7.13967	-6.9476	-6.69125	-7.56837	-7.03748	-6.71722	-6.3102	-6.57895	-6.4166	-5.86788	-6.33185	-4.80791	-2.9635	-1.94656	-2.48818	-2.32838	-1.93109	-2.04034	-1.68503	-2.11481	-1.22799		231.2	-7.02695	-6.74546	-7.0195	-6.88038	-6.87008	-6.8349	-6.53615
				231.1	-7.3447	-7.11094	-7.43209	-7.23596	-7.57804	-7.54382	-7.40247	-7.1191	-6.95135	-6.99157	-6.76777	-6.98384	-7.1901	-7.13399	-6.89868	-7.22487	-7.06018	-6.81723	-7.83399	-7.25291	-6.84682	-6.49229	-6.65945	-6.59492	-5.93652	-6.42834	-4.96586	-3.12727	-1.88917	-2.51908	-2.29857	-2.00654	-2.14121	-1.68739	-2.11068	-1.27678		231.1	-7.10779	-6.97961	-7.12703	-7.01739	-6.89353	-7.04573	-6.58685
				231	-7.35706	-7.20573	-7.48654	-7.3131	-7.69328	-7.75365	-7.4876	-7.19717	-7.04785	-7.03664	-6.84566	-7.11121	-7.39821	-7.29678	-7.03188	-7.24775	-6.95852	-6.95815	-7.85824	-7.38919	-6.83821	-6.72548	-6.55211	-6.56947	-6.11651	-6.36637	-5.07768	-3.18114	-1.92654	-2.57131	-2.30485	-2.08909	-2.24955	-1.69923	-2.06522	-1.44466		231	-7.2987	-7.28246	-7.22222	-7.20501	-6.95231	-7.20128	-6.58676
				230.9	-7.39196	-7.35936	-7.49158	-7.37384	-7.63518	-7.85675	-7.55789	-7.19861	-6.99829	-6.96382	-6.93415	-7.20597	-7.61749	-7.45983	-7.15491	-7.21977	-7.08226	-6.97667	-7.88895	-7.42071	-6.86711	-6.82607	-6.45352	-6.68698	-6.35671	-6.46452	-5.1186	-3.13698	-1.94295	-2.57567	-2.35094	-2.09178	-2.21821	-1.7791	-1.98814	-1.55882		230.9	-7.50775	-7.59361	-7.38247	-7.3681	-7.20567	-7.32283	-6.73159
				230.8	-7.53373	-7.52826	-7.56078	-7.5214	-7.70695	-8.00127	-7.73841	-7.25856	-6.90477	-7.05422	-7.07538	-7.37155	-7.76996	-7.60553	-7.36359	-7.22783	-7.1271	-7.14612	-7.88093	-7.54857	-7.03154	-6.92426	-6.6566	-7.01305	-6.67033	-6.62589	-5.23564	-3.1372	-2.12481	-2.5282	-2.55709	-2.17016	-2.21561	-1.77456	-1.98684	-1.61825		230.8	-7.46244	-7.61636	-7.48976	-7.37109	-7.40867	-7.24439	-6.86318
				230.7	-7.82576	-7.78355	-7.57207	-7.58984	-7.68353	-8.01259	-7.89992	-7.25716	-6.87179	-7.25771	-7.19142	-7.5299	-8.00186	-7.63074	-7.47779	-7.20409	-7.421	-7.29401	-7.75033	-7.54297	-7.26843	-7.08027	-6.66206	-7.25051	-6.92298	-6.67874	-5.48232	-3.1602	-2.25924	-2.5014	-2.65002	-2.25881	-2.34804	-1.83604	-2.00426	-1.65644		230.7	-7.39888	-7.60514	-7.52215	-7.4478	-7.62979	-7.31324	-6.96909
				230.6	-7.975	-7.97324	-7.66413	-7.7472	-7.80478	-8.04062	-8.16573	-7.36544	-7.07129	-7.46081	-7.29026	-7.69783	-8.14481	-7.69362	-7.5211	-7.22813	-7.68841	-7.59962	-7.70254	-7.67097	-7.29612	-7.36997	-6.81201	-7.44626	-7.14888	-6.81523	-5.71716	-3.25711	-2.38559	-2.61783	-2.68313	-2.35887	-2.42253	-1.90831	-2.05003	-1.74877		230.6	-7.46387	-7.75175	-7.79431	-7.71193	-7.86199	-7.58553	-7.11576
				230.5	-8.04315	-8.15923	-7.78974	-7.97549	-7.9849	-8.10644	-8.39639	-7.58656	-7.40568	-7.73889	-7.52207	-7.78878	-8.20512	-7.8166	-7.69157	-7.34289	-7.86112	-7.82743	-7.827	-7.84003	-7.33768	-7.74243	-7.09002	-7.6305	-7.40091	-6.86443	-6.03211	-3.31532	-2.61984	-2.76053	-2.69812	-2.38676	-2.53035	-1.97539	-2.035	-1.87379		230.5	-7.41497	-7.90484	-8.04158	-7.71899	-7.83624	-7.75164	-7.37964
				230.4	-8.07922	-8.19991	-7.83824	-8.0119	-8.217	-8.16473	-8.4884	-7.83458	-7.6299	-7.85905	-7.71488	-7.89268	-8.16495	-7.82316	-7.69505	-7.3925	-7.95401	-8.01494	-7.80711	-7.78311	-7.38024	-7.94578	-7.30924	-7.74078	-7.51766	-6.96247	-6.26698	-3.33804	-2.7674	-2.76653	-2.77473	-2.3973	-2.47448	-1.96648	-2.09452	-1.87184		230.4	-7.31202	-8.00479	-8.03604	-7.70705	-7.67281	-7.79404	-7.49677
				230.3	-8.25746	-8.31864	-8.07175	-8.19274	-8.37433	-8.35336	-8.70878	-8.11351	-8.03723	-8.1034	-8.09746	-8.12909	-8.25179	-7.97134	-7.9728	-7.53795	-8.12583	-8.2463	-7.88988	-7.85369	-7.53526	-8.1212	-7.55471	-7.87668	-7.67602	-7.21756	-6.48553	-3.39652	-2.90681	-3.01859	-2.94778	-2.42805	-2.47775	-2.0378	-2.35194	-2.07253		230.3	-7.35217	-8.12413	-8.12638	-7.7764	-7.67277	-7.90719	-7.62101
				230.2	-8.4006	-8.3642	-8.27364	-8.28859	-8.43663	-8.29829	-8.70197	-8.08658	-8.18856	-8.23408	-8.3264	-8.18701	-8.26256	-8.1598	-8.11611	-7.65449	-8.19852	-8.28058	-7.95988	-7.88711	-7.63127	-8.09355	-7.78111	-7.89479	-7.70701	-7.47915	-6.50601	-3.35133	-2.93398	-3.06468	-2.98784	-2.4186	-2.40018	-1.99963	-2.58444	-2.1675		230.2	-7.51433	-8.12414	-8.25579	-7.92519	-7.82916	-7.90736	-7.74319
				230.1	-8.45739	-8.36075	-8.41953	-8.28254	-8.4101	-8.19891	-8.73429	-8.07903	-8.31332	-8.27565	-8.40196	-8.25613	-8.20854	-8.22235	-8.18108	-7.61989	-8.18807	-8.25109	-7.95872	-7.96394	-7.72378	-7.96846	-7.94608	-7.93179	-7.5919	-7.51119	-6.47779	-3.45931	-2.82084	-2.95874	-2.98207	-2.26022	-2.26932	-1.94025	-2.62163	-2.08781		230.1	-7.63128	-8.08646	-8.28034	-8.07457	-7.92347	-7.94058	-7.86684
				230	-8.56519	-8.56401	-8.57376	-8.41714	-8.53623	-8.25675	-8.88181	-8.16245	-8.66493	-8.53143	-8.62328	-8.31415	-8.18307	-8.32424	-8.37045	-7.72722	-8.26924	-8.31422	-8.07769	-8.11429	-7.91676	-7.97255	-8.02663	-8.01715	-7.70735	-7.60285	-6.52297	-3.63397	-2.8165	-2.96921	-2.9661	-2.26634	-2.3764	-2.04572	-2.77095	-2.08247		230	-7.86258	-8.12379	-8.35862	-8.33211	-7.9708	-8.17815	-7.97118
				229.9	-8.55713	-8.73058	-8.70555	-8.54275	-8.82697	-8.41839	-8.91849	-8.28955	-8.98119	-8.69387	-8.90314	-8.35213	-8.16755	-8.40657	-8.51847	-7.94367	-8.2609	-8.45944	-8.28875	-8.21215	-8.0913	-8.16006	-8.27664	-8.14436	-7.80908	-7.69695	-6.60846	-3.80111	-2.8382	-3.21477	-2.91135	-2.29035	-2.50987	-2.16744	-2.77842	-2.15923		229.9	-7.95737	-8.2232	-8.40338	-8.49495	-7.98402	-8.2991	-8.00461
				229.8	-8.57217	-8.81785	-8.75702	-8.61841	-8.97397	-8.65978	-8.81599	-8.32378	-8.96504	-8.69608	-8.9946	-8.14904	-8.10597	-8.40233	-8.67927	-8.12569	-8.09016	-8.35129	-8.4173	-8.2825	-8.24995	-8.15403	-8.41218	-8.16553	-7.85378	-7.5763	-6.58514	-3.72675	-2.87255	-3.29068	-2.89411	-2.10677	-2.36656	-2.21463	-2.76977	-2.04952		229.8	-7.94487	-8.2538	-8.3899	-8.47935	-8.08331	-8.32014	-8.01686
				229.7	-8.76002	-9.02378	-8.85807	-8.6976	-9.15607	-8.84034	-8.72435	-8.51342	-8.97612	-8.79381	-9.06034	-8.19928	-8.16878	-8.45692	-8.7939	-8.27669	-8.05669	-8.38499	-8.52198	-8.52471	-8.49624	-8.13785	-8.295	-8.17158	-7.97983	-7.57917	-6.55504	-3.63238	-2.84904	-3.12403	-3.01623	-2.11104	-2.24855	-2.32153	-2.93405	-2.07264		229.7	-8.09341	-8.3041	-8.30801	-8.5018	-8.21718	-8.22497	-8.03924
				229.6	-8.98547	-9.23267	-9.02016	-8.90075	-9.23734	-8.96099	-8.8077	-8.61068	-9.11	-9.0246	-9.11754	-8.34916	-8.3348	-8.71219	-8.92791	-8.39809	-8.12996	-8.47284	-8.67487	-8.68107	-8.64668	-8.11932	-8.23518	-8.29911	-8.11362	-7.79382	-6.5924	-3.64113	-2.89821	-3.00316	-3.11102	-2.1793	-2.33275	-2.49755	-3.04375	-2.16354		229.6	-8.27386	-8.42915	-8.38234	-8.80684	-8.47033	-8.1783	-8.10988
				229.5	-9.05989	-9.31076	-9.01802	-8.79925	-9.10582	-8.96096	-8.77004	-8.58191	-9.11447	-9.13866	-8.99698	-8.47691	-8.40666	-8.76105	-8.9581	-8.36015	-8.1769	-8.52488	-8.73968	-8.57252	-8.64171	-8.08162	-8.17946	-8.30367	-8.04862	-7.8367	-6.31296	-3.66185	-2.83638	-2.72804	-3.0821	-2.10404	-2.32476	-2.58879	-2.96268	-2.09364		229.5	-8.31008	-8.37771	-8.40463	-9.01526	-8.51597	-8.17811	-8.13878
				229.4	-9.18887	-9.47236	-9.02833	-8.85304	-9.15538	-9.1438	-8.75217	-8.67118	-9.2742	-9.25398	-8.93109	-8.62204	-8.52643	-8.82612	-8.99776	-8.49994	-8.25197	-8.6258	-8.91377	-8.50034	-8.68175	-8.17246	-8.28892	-8.48077	-8.14211	-7.96985	-6.27506	-3.83345	-2.87077	-2.69617	-3.14816	-2.07402	-2.29503	-2.77175	-2.87815	-1.96703		229.4	-8.44879	-8.47388	-8.45333	-9.24419	-8.66846	-8.31471	-8.25767
				229.3	-9.41167	-9.65565	-9.04296	-9.04913	-9.3534	-9.19326	-8.89417	-8.78568	-9.36043	-9.44832	-9.04075	-8.65607	-8.54751	-8.88188	-8.99279	-8.62717	-8.35631	-8.71559	-8.9929	-8.42773	-8.75703	-8.36718	-8.50655	-8.61071	-8.19596	-7.94309	-6.3137	-3.84663	-2.96188	-2.79492	-3.12357	-2.11043	-2.21181	-2.79229	-2.90871	-1.85923		229.3	-8.42108	-8.72283	-8.54714	-9.39524	-8.75185	-8.53692	-8.53932
				229.2	-9.54972	-9.5823	-9.075	-9.03216	-9.44677	-9.19229	-8.92534	-8.85859	-9.35891	-9.37481	-9.05059	-8.72574	-8.60829	-8.86722	-8.84494	-8.63867	-8.43215	-8.68786	-8.91808	-8.22684	-8.75543	-8.40734	-8.59703	-8.57391	-8.15925	-7.91362	-6.33781	-3.73123	-2.91114	-2.86681	-3.05337	-2.22675	-2.13161	-2.6456	-2.90034	-1.74907		229.2	-8.41449	-8.93064	-8.68709	-9.54575	-8.90885	-8.73285	-8.72425
				229.1	-9.67987	-9.64054	-9.14314	-9.01612	-9.51005	-9.23537	-8.97536	-8.87872	-9.32095	-9.44111	-8.9289	-8.88005	-8.60949	-8.88756	-8.82915	-8.61923	-8.57121	-8.52957	-8.95789	-8.15129	-8.79552	-8.30194	-8.65799	-8.55313	-8.17183	-7.9903	-6.34635	-3.59203	-2.85378	-2.74227	-2.94628	-2.25028	-2.0372	-2.44115	-2.91892	-1.74394		229.1	-8.5371	-9.05086	-8.84868	-9.65955	-9.0962	-8.88424	-8.80334
				229	-9.91551	-9.85789	-9.32058	-9.14778	-9.79176	-9.36799	-9.26888	-9.06935	-9.55894	-9.69501	-9.01695	-9.22237	-8.73148	-9.17985	-8.94586	-8.76944	-8.84439	-8.59735	-9.26628	-8.29257	-8.97088	-8.37353	-8.85041	-8.7045	-8.38677	-8.28313	-6.49808	-3.79666	-2.99231	-2.74412	-3.08831	-2.39537	-2.1338	-2.50137	-3.14507	-2.01122		229	-8.74949	-9.05917	-8.97111	-9.79775	-9.19293	-9.04776	-8.9736
				228.9	-9.95773	-9.96668	-9.50372	-9.16949	-9.94523	-9.30924	-9.4372	-9.1001	-9.72089	-9.8843	-9.23735	-9.43023	-8.79017	-9.30008	-9.00526	-8.77443	-8.99012	-8.52025	-9.27889	-8.17979	-9.00505	-8.32909	-8.91245	-8.70595	-8.39124	-8.32908	-6.53979	-3.94667	-3.01758	-2.72527	-3.03593	-2.53184	-2.24547	-2.51159	-3.03286	-2.11712		228.9	-8.74673	-8.96537	-8.95339	-9.77185	-9.16424	-9.22632	-8.98494
				228.8	-9.84534	-10.0804	-9.66861	-9.0833	-9.94001	-9.32697	-9.52337	-9.04719	-9.70428	-9.92459	-9.44488	-9.51065	-8.87526	-9.27451	-9.17375	-8.84408	-9.1514	-8.46549	-9.3363	-8.14263	-9.10255	-8.35759	-9.02184	-8.67432	-8.40869	-8.2436	-6.32643	-3.99725	-2.924	-2.82454	-2.95177	-2.54229	-2.19215	-2.39067	-2.86963	-2.22061		228.8	-8.95302	-9.0068	-9.01639	-9.68404	-9.38337	-9.55254	-9.04977
				228.7	-9.81803	-10.1527	-9.86349	-9.34791	-10.1137	-9.47882	-9.67581	-9.11892	-9.81613	-9.95194	-9.61856	-9.61948	-9.0157	-9.38495	-9.28689	-9.0764	-9.08689	-8.49179	-9.38461	-8.24302	-9.18718	-8.46466	-9.01089	-8.71226	-8.60188	-8.18458	-6.3691	-3.95031	-2.74316	-3.07376	-2.85905	-2.66185	-2.20712	-2.28646	-2.90388	-2.23319		228.7	-9.2565	-9.10616	-9.23535	-9.66696	-9.60054	-9.80338	-9.06561
				228.6	-9.77695	-10.2973	-9.96242	-9.67151	-10.2078	-9.48806	-9.90253	-9.2297	-9.868	-9.90165	-9.77459	-9.78864	-9.04829	-9.40686	-9.43344	-9.31112	-9.10821	-8.4607	-9.3306	-8.43735	-9.22406	-8.5207	-8.99377	-8.62815	-8.62395	-8.00773	-6.50318	-3.97546	-2.65732	-3.24526	-2.9328	-2.82121	-2.29623	-2.20869	-2.86705	-2.17893		228.6	-9.40463	-9.12084	-9.26482	-9.58557	-9.70053	-9.79061	-9.11333
				228.5	-9.62996	-10.363	-9.97547	-9.74562	-10.1298	-9.60236	-9.87514	-9.2809	-9.91897	-9.84599	-9.8204	-9.86411	-9.07452	-9.46618	-9.46183	-9.34439	-9.19803	-8.43514	-9.38557	-8.45478	-9.223	-8.40312	-8.77069	-8.56953	-8.58117	-7.8925	-6.61459	-3.82774	-2.58862	-3.17766	-2.98829	-2.84426	-2.34832	-2.22925	-2.67148	-1.98989		228.5	-9.70557	-9.19038	-9.4252	-9.5143	-9.69751	-9.76098	-9.0886
				228.4	-9.68213	-10.5815	-10.1596	-9.99017	-10.167	-9.89147	-9.99725	-9.42393	-10.1092	-9.98081	-9.81201	-9.96925	-9.29658	-9.73455	-9.5961	-9.69776	-9.28872	-8.66243	-9.74217	-8.6285	-9.30246	-8.59289	-8.89982	-8.78378	-8.66637	-7.9396	-6.88549	-3.94019	-2.70186	-3.25459	-3.04886	-2.83286	-2.56299	-2.46931	-2.64126	-2.12756		228.4	-9.96878	-9.20811	-9.5682	-9.35463	-9.74463	-9.70386	-9.08784
				228.3	-9.66619	-10.6827	-10.3193	-10.2915	-10.1126	-9.98841	-10.0508	-9.56596	-10.2155	-10.2083	-9.95629	-9.89217	-9.46959	-9.95284	-9.76175	-9.92913	-9.46768	-8.8921	-10.0745	-8.84265	-9.29828	-8.82115	-8.93164	-8.92058	-8.72664	-8.00498	-6.97759	-3.97077	-2.67643	-3.31716	-3.13798	-2.92907	-2.51944	-2.7982	-2.63969	-2.21909		228.3	-9.91692	-9.27862	-9.63438	-9.28952	-9.64603	-9.563	-9.055
				228.2	-9.68164	-10.6344	-10.3421	-10.397	-9.92955	-9.94051	-10.0276	-9.60486	-10.217	-10.2275	-10.1113	-9.78468	-9.57029	-9.83519	-9.80803	-9.85301	-9.47834	-9.03641	-10.0291	-8.94839	-9.25807	-8.94279	-8.84386	-9.07638	-8.51371	-7.98305	-6.90131	-3.90684	-2.57833	-3.2474	-3.07855	-2.95988	-2.49826	-2.8755	-2.56393	-2.15598		228.2	-9.84939	-9.38577	-9.60301	-9.16922	-9.53029	-9.53055	-8.9149
				228.1	-9.78687	-10.6948	-10.3783	-10.5324	-9.83573	-10.0521	-10.1949	-9.61156	-10.2278	-10.2754	-10.1018	-9.81046	-9.66239	-9.7453	-9.79568	-9.8631	-9.66754	-9.29889	-10.0676	-9.06127	-9.35917	-9.15695	-8.9339	-9.25206	-8.45729	-8.11558	-6.93482	-3.85867	-2.49169	-3.289	-2.95446	-2.90329	-2.6068	-3.0289	-2.55023	-2.12915		228.1	-9.76128	-9.47896	-9.67432	-9.19954	-9.5622	-9.41928	-8.76544
				228	-10.012	-10.8023	-10.4941	-10.7564	-9.94162	-10.3934	-10.4967	-9.79936	-10.363	-10.4069	-10.0938	-9.95266	-9.90524	-9.80262	-9.79957	-9.991	-9.79189	-9.65693	-10.1218	-9.26834	-9.54947	-9.453	-9.16796	-9.48796	-8.6788	-8.22635	-7.13817	-3.95868	-2.51805	-3.27961	-3.08715	-2.94972	-2.7828	-3.23044	-2.5774	-2.26779		228	-9.72798	-9.47217	-9.74819	-9.37436	-9.536	-9.38148	-8.78348
				227.9	-10.1534	-10.8536	-10.7716	-10.8758	-10.0875	-10.6604	-10.7178	-10.1194	-10.6123	-10.6056	-10.2677	-10.1328	-10.1511	-9.94131	-9.99614	-10.1412	-10.124	-9.9246	-10.3436	-9.51784	-9.94951	-9.81105	-9.51402	-9.72877	-8.93384	-8.38701	-7.43723	-4.18636	-2.70987	-3.31421	-3.41683	-3.0328	-2.90094	-3.4163	-2.61464	-2.58069		227.9	-9.63784	-9.53555	-9.61847	-9.53327	-9.4475	-9.39393	-8.78842
				227.8	-10.2475	-10.8384	-10.8254	-10.895	-10.2787	-10.685	-10.7554	-10.2798	-10.6371	-10.7814	-10.3286	-10.0893	-10.4149	-10.0776	-10.124	-10.1576	-10.3664	-9.94276	-10.4842	-9.63287	-10.1822	-10.0638	-9.63012	-9.94859	-9.15337	-8.40753	-7.58722	-4.1268	-2.80394	-3.12518	-3.46949	-2.96053	-2.90128	-3.43699	-2.50167	-2.69557		227.8	-9.763	-9.65943	-9.60535	-9.63354	-9.48057	-9.56325	-8.86357
				227.7	-10.4779	-10.9388	-11.1024	-11.0153	-10.7145	-10.7845	-11.1424	-10.6183	-10.756	-11.1029	-10.6237	-10.2232	-10.6772	-10.2403	-10.3092	-10.3637	-10.6559	-10.0349	-10.7025	-9.8577	-10.394	-10.4301	-9.98439	-10.2386	-9.45672	-8.67178	-7.73486	-4.24475	-3.0556	-3.11213	-3.58969	-3.20317	-3.02562	-3.37911	-2.66795	-3.01624		227.7	-9.59381	-9.64405	-9.57994	-9.57897	-9.50861	-9.55779	-8.87391
				227.6	-10.4992	-10.9377	-11.0234	-10.903	-10.8646	-10.5546	-11.2255	-10.7162	-10.6721	-11.0707	-10.6404	-10.182	-10.6423	-10.1053	-10.3852	-10.258	-10.6204	-9.85874	-10.5901	-9.86206	-10.4116	-10.4516	-9.99175	-10.3091	-9.59085	-8.65573	-7.75986	-4.18183	-2.97512	-2.95827	-3.58706	-3.26679	-2.89579	-3.16508	-2.51883	-3.07404		227.6	-9.36403	-9.63304	-9.55169	-9.63779	-9.73853	-9.72299	-8.82397
				227.5	-10.6785	-11.1625	-11.2306	-11.0991	-11.2006	-10.7385	-11.5286	-10.8967	-10.9096	-11.075	-10.9051	-10.4165	-10.794	-10.1371	-10.5604	-10.3584	-10.7558	-10.0699	-10.5435	-10.0501	-10.6285	-10.6154	-10.0781	-10.5365	-9.80483	-8.94111	-7.99361	-4.33835	-3.10588	-3.18165	-3.86708	-3.4359	-3.3063	-3.17605	-2.54963	-3.20107		227.5	-9.3446	-9.70007	-9.42842	-9.72423	-9.89701	-9.82251	-8.86032
				227.4	-10.7705	-11.3763	-11.4504	-11.25	-11.5433	-11.0293	-11.6944	-10.9381	-11.0076	-11.0954	-11.0049	-10.6415	-11.0126	-10.316	-10.5988	-10.6646	-10.8992	-10.1116	-10.6031	-10.2252	-10.7782	-10.7946	-10.1852	-10.5995	-9.96729	-9.09615	-8.17716	-4.33258	-3.23238	-3.35297	-3.97221	-3.45995	-3.57144	-3.28601	-2.44488	-3.11055		227.4	-9.46602	-9.70161	-9.31474	-9.79156	-10.1156	-9.84448	-8.88251
				227.3	-10.7857	-11.4518	-11.5652	-11.3797	-11.8493	-11.166	-11.681	-10.9974	-11.0278	-11.0653	-11.0962	-10.7012	-11.06	-10.4595	-10.6583	-10.8664	-10.9878	-10.2026	-10.747	-10.275	-10.8039	-10.7426	-10.3038	-10.502	-10.0528	-9.25004	-8.30797	-4.34169	-3.31923	-3.32545	-4.25589	-3.49398	-3.59275	-3.20065	-2.35921	-3.07707		227.3	-9.72124	-9.69589	-9.26953	-9.97934	-10.1488	-9.89493	-9.15969
				227.2	-10.8977	-11.4263	-11.5829	-11.3662	-12.0174	-11.0571	-11.5371	-10.9361	-10.961	-11.0705	-11.1815	-10.7746	-11.0194	-10.4462	-10.7065	-10.9676	-10.9853	-10.2488	-10.7985	-10.3944	-10.8198	-10.6835	-10.2797	-10.4313	-10.1574	-9.34849	-8.36356	-4.14678	-3.39224	-3.34809	-4.32808	-3.55908	-3.49159	-3.00498	-2.19906	-2.98756		227.2	-9.81853	-9.79548	-9.36202	-10.064	-10.1769	-9.88761	-9.33514
				227.1	-11.1278	-11.4997	-11.5253	-11.4041	-12.0207	-10.8976	-11.4647	-10.8272	-10.907	-11.0348	-11.2146	-10.8662	-11.0172	-10.4683	-10.689	-11.0031	-11.0458	-10.2501	-10.8776	-10.5428	-10.7787	-10.5764	-10.2536	-10.4306	-10.1742	-9.25664	-8.43778	-4.07491	-3.3605	-3.26503	-4.17166	-3.48843	-3.51641	-2.98014	-2.06396	-2.74211		227.1	-9.93678	-9.77211	-9.4887	-10.0599	-10.3149	-9.77806	-9.55713
				227	-11.4104	-11.6884	-11.6126	-11.4222	-12.0873	-11.1096	-11.4703	-10.8256	-10.9485	-11.1251	-11.2665	-11.0211	-11.0013	-10.591	-10.6553	-11.1268	-11.1238	-10.4266	-10.9995	-10.7171	-10.8711	-10.5309	-10.2521	-10.4951	-10.1866	-9.43787	-8.64106	-4.24186	-3.41951	-3.35349	-4.1378	-3.55358	-3.60642	-3.08365	-2.10689	-2.61927		227	-9.81422	-9.78229	-9.43582	-10.0585	-10.3884	-9.67195	-9.74822
				226.9	-11.3479	-11.6836	-11.5656	-11.32	-11.9503	-11.2012	-11.2661	-10.6548	-10.9226	-11.0509	-11.0926	-11.0079	-10.8506	-10.6208	-10.6056	-11.1186	-11.0582	-10.5826	-10.9765	-10.7328	-10.8439	-10.3977	-10.0666	-10.4398	-10.1299	-9.35886	-8.66641	-4.14753	-3.22629	-3.38386	-4.04534	-3.42715	-3.59431	-2.99842	-2.00428	-2.47765		226.9	-9.68636	-9.83348	-9.39501	-10.1279	-10.3846	-9.90966	-9.93421
				226.8	-11.5464	-11.8419	-11.7533	-11.593	-12.022	-11.439	-11.3284	-10.7085	-11.024	-11.1822	-11.2033	-11.2142	-10.9301	-10.804	-10.8024	-11.2592	-11.2422	-10.8708	-11.1571	-10.9979	-11.0602	-10.5612	-10.1696	-10.7097	-10.1233	-9.52513	-8.70879	-4.23398	-3.26613	-3.72401	-4.11278	-3.61176	-3.78495	-3.29043	-2.07557	-2.55794		226.8	-9.8129	-9.98682	-9.62584	-10.2951	-10.3082	-10.0364	-10.161
				226.7	-11.6906	-11.8334	-11.6945	-11.614	-12.1032	-11.5429	-11.3559	-10.8274	-10.9351	-11.3031	-11.2163	-11.3345	-11.0481	-11.0097	-10.9132	-11.2782	-11.3615	-10.9925	-11.1811	-11.145	-11.1003	-10.6794	-10.2334	-10.8579	-10.0302	-9.5523	-8.51035	-4.12897	-3.21957	-3.78771	-4.12837	-3.63514	-3.65142	-3.34858	-2.10347	-2.4998		226.7	-9.82072	-10.0042	-9.84252	-10.344	-10.2922	-10.1638	-10.3592
				226.6	-11.871	-11.7164	-11.5007	-11.5512	-12.0625	-11.478	-11.3566	-10.8646	-10.7993	-11.2097	-11.1141	-11.2808	-11.0724	-11.0813	-11.0536	-11.0994	-11.2584	-11.1323	-11.0319	-11.1579	-11.1226	-10.5766	-10.2967	-10.7251	-9.97009	-9.49231	-8.29017	-3.98264	-3.15953	-3.52481	-4.0601	-3.64752	-3.47157	-3.17203	-2.23261	-2.41071		226.6	-9.93798	-10.2293	-10.1347	-10.5979	-10.4391	-10.3999	-10.7673
				226.5	-12.0343	-11.7774	-11.4826	-11.7426	-11.9885	-11.5677	-11.3832	-11.0962	-10.9668	-11.3491	-11.0541	-11.4125	-11.2773	-11.1737	-11.291	-11.0431	-11.2822	-11.213	-10.9647	-11.3567	-11.1971	-10.7424	-10.3666	-10.7926	-10.1464	-9.43596	-8.30899	-4.06616	-3.31876	-3.48449	-4.06018	-3.617	-3.49553	-3.14187	-2.50897	-2.50685		226.5	-9.95094	-10.5885	-10.3418	-10.8649	-10.6735	-10.5564	-10.9862
				226.4	-12.2424	-11.9199	-11.5884	-11.8903	-12.026	-11.7863	-11.6385	-11.4503	-11.2252	-11.4598	-11.2197	-11.5786	-11.5757	-11.4141	-11.5404	-11.135	-11.3479	-11.3001	-11.1403	-11.4166	-11.3756	-10.9265	-10.3966	-10.9839	-10.3292	-9.55335	-8.35225	-4.35432	-3.50816	-3.55059	-4.0032	-3.58829	-3.49689	-3.17687	-2.71063	-2.67629		226.4	-10.0308	-10.8039	-10.6212	-11.0642	-10.938	-10.8162	-11.1749
				226.3	-12.3497	-12.0824	-11.7658	-12.1307	-12.3946	-11.9962	-11.9438	-11.8706	-11.5969	-11.5313	-11.477	-11.6946	-11.7016	-11.7234	-11.8266	-11.219	-11.3806	-11.5304	-11.3534	-11.4159	-11.4259	-11.0039	-10.5235	-11.1291	-10.3959	-9.77896	-8.4434	-4.58017	-3.82855	-3.70675	-4.01515	-3.76332	-3.58329	-3.10606	-3.03774	-2.95825		226.3	-10.0726	-10.9826	-10.6749	-11.0278	-11.0319	-11.0703	-11.1075
				226.2	-12.2729	-12.0336	-11.8999	-12.1871	-12.5622	-11.9352	-11.9177	-12.0192	-11.6382	-11.4931	-11.4737	-11.664	-11.6351	-11.7509	-11.8718	-11.0775	-11.2628	-11.6074	-11.3238	-11.3064	-11.2621	-10.8965	-10.6026	-11.1344	-10.2987	-9.69183	-8.20984	-4.52549	-3.95659	-3.61771	-3.90447	-3.71654	-3.54229	-2.90183	-3.05454	-3.16235		226.2	-10.0289	-11.1868	-10.8108	-11.0837	-11.0516	-11.2813	-11.0421
				226.1	-12.4227	-12.1723	-12.0984	-12.4031	-12.7294	-11.9607	-12.0797	-12.1421	-11.8152	-11.4799	-11.6836	-11.8465	-11.7606	-11.8522	-11.887	-11.0204	-11.3015	-11.8044	-11.3734	-11.3319	-11.2986	-10.9499	-10.8744	-11.2909	-10.3556	-9.7579	-8.04743	-4.62558	-4.08357	-3.70287	-3.86975	-3.79698	-3.5356	-3.00724	-3.22815	-3.31734		226.1	-10.1852	-11.3163	-10.9902	-11.2558	-11.1717	-11.3889	-11.0469
				226	-12.4389	-12.3062	-12.265	-12.3327	-12.7942	-12.0779	-12.1314	-12.2946	-11.8364	-11.4762	-11.7674	-12.0119	-11.8567	-12.0139	-11.7632	-10.9796	-11.3172	-11.8627	-11.359	-11.364	-11.2226	-10.8538	-10.9604	-11.1256	-10.4335	-9.7831	-7.97262	-4.68565	-3.99367	-3.67045	-3.72754	-3.58204	-3.46065	-3.01427	-3.34904	-3.38617		226	-10.4644	-11.4783	-11.0258	-11.4198	-11.4301	-11.3982	-10.9879
				225.9	-12.3633	-12.4604	-12.3438	-12.3523	-12.687	-12.1547	-12.1095	-12.2581	-11.7338	-11.4068	-11.8407	-12.0516	-11.9639	-12.1266	-11.6683	-10.899	-11.2473	-11.9647	-11.3755	-11.2364	-11.1272	-10.7706	-11.1216	-10.9763	-10.4536	-9.77101	-7.95003	-4.72401	-4.07805	-3.55904	-3.47696	-3.39591	-3.37898	-2.94585	-3.3854	-3.36503		225.9	-10.7708	-11.5607	-11.0101	-11.6092	-11.6432	-11.5438	-11.0021
				225.8	-12.274	-12.7018	-12.4179	-12.4633	-12.8183	-12.0871	-12.0512	-12.2569	-11.7615	-11.6192	-11.9678	-12.2427	-11.9537	-12.159	-11.5508	-10.9531	-11.2161	-11.9911	-11.5984	-11.2249	-11.1883	-10.8095	-11.1675	-11.0914	-10.5648	-9.7859	-8.13972	-4.88974	-4.34986	-3.73576	-3.42684	-3.31892	-3.45462	-3.00146	-3.50566	-3.55454		225.8	-10.8219	-11.477	-10.9103	-11.5526	-11.5577	-11.5351	-10.8492
				225.7	-12.2789	-12.8283	-12.5371	-12.3277	-12.8519	-11.9271	-12.059	-12.1969	-11.71	-11.7628	-12.076	-12.2715	-11.9161	-12.2973	-11.3351	-11.0784	-11.2126	-11.902	-11.6692	-11.1722	-11.1235	-10.7889	-11.2319	-11.1649	-10.6226	-9.74906	-8.0826	-4.89068	-4.32196	-3.80136	-3.21668	-3.11752	-3.37747	-2.85266	-3.33642	-3.68329		225.7	-11.0351	-11.3269	-11.0724	-11.538	-11.7052	-11.7021	-10.9918
				225.6	-12.2184	-12.8549	-12.6226	-12.2186	-12.9119	-11.8086	-12.0781	-12.1521	-11.7838	-11.8136	-12.1891	-12.2776	-11.9418	-12.3431	-11.294	-11.1656	-11.347	-11.888	-11.6836	-11.3491	-11.0122	-10.8748	-11.4196	-11.2603	-10.4713	-9.70565	-8.09393	-4.83497	-4.28711	-3.83059	-3.18766	-3.03852	-3.45368	-2.92	-3.3295	-3.78744		225.6	-11.1805	-11.2922	-11.1929	-11.4385	-11.8286	-11.7993	-11.0792
				225.5	-12.0975	-12.664	-12.4984	-12.1342	-12.656	-11.7967	-11.8228	-11.9767	-11.5285	-11.8787	-12.0219	-12.3017	-11.8627	-12.2168	-11.1219	-11.2685	-11.4339	-11.7797	-11.6146	-11.3377	-10.9794	-10.9406	-11.4447	-11.2015	-10.2914	-9.64052	-7.91849	-4.81657	-4.0067	-3.77322	-3.12272	-2.84765	-3.46843	-2.8682	-3.09627	-3.74702		225.5	-11.3333	-11.4271	-11.2804	-11.5191	-11.8076	-11.8982	-11.1804
				225.4	-12.1399	-12.7807	-12.3394	-12.1004	-12.5475	-11.9338	-11.8406	-11.8186	-11.607	-11.9763	-12.0775	-12.4019	-11.9253	-12.1512	-11.0759	-11.5139	-11.5989	-11.7606	-11.5863	-11.2793	-10.9857	-11.1392	-11.4113	-11.3287	-10.4181	-9.82321	-7.79154	-4.79499	-3.72152	-3.86996	-3.27025	-2.59748	-3.50977	-2.89441	-3.05977	-3.72822		225.4	-11.603	-11.6387	-11.3367	-11.6698	-11.9328	-12.0566	-11.4968
				225.3	-12.3167	-13.0665	-12.3601	-12.4093	-12.6807	-12.219	-12.0478	-11.9652	-11.7791	-12.2187	-12.3004	-12.5333	-12.2485	-12.3497	-11.3521	-11.8038	-11.9128	-11.8497	-11.8147	-11.5413	-11.2111	-11.3263	-11.5172	-11.4331	-10.7195	-10.2772	-7.98629	-4.92581	-3.79349	-4.14463	-3.54435	-2.72424	-3.62784	-2.99125	-3.2131	-3.8724		225.3	-11.7215	-11.8723	-11.3864	-11.8016	-12.1001	-12.1725	-11.6471
				225.2	-12.3076	-13.1703	-12.3101	-12.6636	-12.7763	-12.3575	-12.2268	-11.9515	-11.7373	-12.2796	-12.2925	-12.4359	-12.4905	-12.3589	-11.5672	-11.9225	-12.0135	-11.8399	-11.9491	-11.789	-11.2946	-11.4303	-11.629	-11.3738	-10.7627	-10.5487	-7.95729	-5.0804	-3.96208	-4.14027	-3.49129	-2.85728	-3.69082	-3.05779	-3.14542	-3.95805		225.2	-11.7651	-12.0429	-11.4236	-11.8233	-12.2205	-12.345	-11.7521
				225.1	-12.35	-13.1834	-12.2144	-12.7099	-12.7806	-12.3954	-12.2858	-11.9228	-11.9292	-12.3253	-12.3086	-12.3655	-12.5376	-12.2881	-11.6665	-12.0269	-12.0765	-11.8153	-12.0528	-11.9831	-11.4122	-11.5667	-11.5913	-11.4711	-10.8649	-10.6878	-8.01822	-5.19817	-4.10588	-4.0489	-3.66595	-3.00098	-3.87666	-3.03445	-3.14435	-4.06086		225.1	-11.6747	-12.1008	-11.4963	-11.8233	-12.2386	-12.382	-11.9455
				225	-12.4609	-13.0826	-12.2998	-12.7218	-12.6428	-12.5708	-12.456	-12.1349	-12.1816	-12.4088	-12.3651	-12.3664	-12.7135	-12.3907	-11.7383	-12.129	-12.1342	-11.8066	-12.048	-12.1342	-11.5183	-11.6819	-11.4987	-11.5184	-11.1403	-10.7609	-8.013	-5.28793	-4.16538	-4.06088	-3.69322	-3.10422	-3.9673	-3.16177	-3.24099	-4.06212		225	-11.7114	-12.1833	-11.6399	-11.7914	-12.2343	-12.3882	-12.1263
				224.9	-12.5021	-13.1818	-12.4591	-12.6056	-12.7039	-12.7535	-12.7245	-12.5005	-12.4355	-12.508	-12.4649	-12.5297	-12.9068	-12.4249	-11.8493	-12.3302	-12.284	-12.0983	-12.1614	-12.3523	-11.6031	-11.8635	-11.6184	-11.6313	-11.2682	-10.9117	-8.16724	-5.49324	-4.13067	-4.04112	-3.89243	-3.32032	-4.09303	-3.38214	-3.46667	-4.14318		224.9	-11.5659	-12.2927	-11.6232	-11.7423	-12.0436	-12.3837	-11.9441
				224.8	-12.7194	-13.4268	-12.5914	-12.7802	-12.9288	-13.0846	-12.8293	-12.7835	-12.6047	-12.7149	-12.5938	-12.7828	-13.1155	-12.6265	-12.0223	-12.5765	-12.4112	-12.2821	-12.3364	-12.3373	-11.8974	-11.9387	-11.715	-11.6934	-11.4364	-11.0845	-8.24347	-5.5861	-4.19522	-4.14482	-4.04238	-3.63804	-4.32493	-3.63546	-3.64025	-4.19983		224.8	-11.5397	-12.4144	-11.6245	-11.8019	-11.9555	-12.3811	-11.7238
				224.7	-12.8109	-13.8217	-12.6817	-12.9761	-13.085	-13.2767	-13.0027	-12.8708	-12.7854	-12.8903	-12.7157	-12.8033	-13.3513	-12.9123	-12.1906	-12.6843	-12.467	-12.4545	-12.4826	-12.5497	-11.9899	-11.925	-11.885	-11.8113	-11.6821	-11.2533	-8.33767	-5.63316	-4.26055	-4.16116	-4.17806	-3.79336	-4.32234	-3.90905	-3.7909	-4.1715		224.7	-11.5935	-12.4216	-11.6522	-11.9317	-12.0014	-12.2757	-11.7705
				224.6	-12.8806	-13.988	-12.7993	-13.0246	-13.296	-13.3815	-13.0639	-13.0229	-12.8472	-13.0774	-12.8398	-12.7973	-13.56	-13.1206	-12.2735	-12.622	-12.5187	-12.5464	-12.5669	-12.7495	-12.0841	-11.9402	-12.1229	-11.8546	-11.819	-11.3766	-8.5546	-5.52473	-4.48934	-4.17926	-4.25707	-3.99979	-4.35657	-4.15727	-3.87485	-4.23759		224.6	-11.4576	-12.3134	-11.6036	-11.9876	-12.0577	-12.1239	-11.6603
				224.5	-12.894	-13.9514	-12.9219	-12.7947	-13.2379	-13.2954	-12.9537	-13.1198	-12.7546	-13.071	-12.7543	-12.7582	-13.5447	-13.0961	-12.1624	-12.5676	-12.4624	-12.5134	-12.4999	-12.6917	-12.0482	-11.9813	-12.1532	-11.8179	-11.6248	-11.2299	-8.5548	-5.45964	-4.49647	-4.00911	-4.16015	-3.90486	-4.35236	-4.1575	-3.89591	-4.2131		224.5	-11.3005	-12.0826	-11.56	-11.932	-11.8729	-11.9003	-11.5149
				224.4	-12.9454	-13.8536	-13.041	-12.6628	-13.0345	-13.1538	-12.7644	-13.1295	-12.8332	-13.1016	-12.7448	-12.8293	-13.3581	-13.0467	-12.1431	-12.5619	-12.3578	-12.5365	-12.3743	-12.327	-11.9959	-11.9708	-12.1423	-11.9127	-11.6057	-11.1722	-8.65276	-5.32609	-4.3684	-3.89283	-4.12256	-3.67872	-4.29744	-4.11114	-3.94184	-4.20777		224.4	-11.122	-11.9939	-11.5634	-11.9284	-11.6495	-11.6271	-11.4184
				224.3	-13.098	-13.7428	-13.0482	-12.5612	-12.9909	-12.9874	-12.6077	-13.1502	-12.9038	-13.1476	-12.725	-12.8249	-13.1412	-13.0119	-12.1633	-12.4999	-12.2325	-12.5611	-12.2656	-12.0542	-11.8765	-11.9676	-12.1282	-11.8225	-11.5448	-11.1049	-8.56034	-5.14898	-4.19922	-3.809	-4.08203	-3.69698	-4.12534	-3.97172	-4.01097	-4.02973		224.3	-10.8926	-11.8187	-11.4302	-11.9291	-11.5207	-11.5058	-11.2754
				224.2	-13.1652	-13.694	-13.1393	-12.5333	-13.1084	-12.8528	-12.5216	-13.1023	-13.0229	-13.2919	-12.74	-12.7726	-12.9526	-13.035	-12.148	-12.4973	-12.168	-12.6317	-12.1436	-12.0333	-11.8569	-12.0149	-12.3415	-11.6796	-11.4799	-11.2344	-8.61975	-4.99387	-3.98684	-3.7758	-4.13519	-3.68554	-3.99737	-3.92015	-3.82223	-4.01692		224.2	-10.7864	-11.7346	-11.3173	-12.014	-11.6184	-11.5397	-11.2387
				224.1	-13.2033	-13.6338	-13.0357	-12.6824	-13.0516	-12.8111	-12.3689	-12.8727	-13.0052	-13.3756	-12.7781	-12.6506	-12.8823	-13.0427	-12.1442	-12.4358	-12.0972	-12.4677	-11.97	-11.9863	-11.9463	-11.9707	-12.3904	-11.5809	-11.2587	-11.3227	-8.65222	-4.7466	-3.81128	-3.60927	-4.08499	-3.63671	-3.87041	-3.72091	-3.58565	-3.95298		224.1	-11.0596	-11.7864	-11.5335	-12.2806	-11.908	-11.7059	-11.5311
				224	-13.1509	-13.4024	-12.9636	-12.8411	-12.9495	-12.8781	-12.4639	-12.796	-12.9878	-13.3115	-12.94	-12.7161	-12.7053	-13.0035	-12.3157	-12.4872	-12.0634	-12.4843	-12.0092	-12.0286	-11.9783	-12.1281	-12.4761	-11.7161	-11.2272	-11.5055	-8.87932	-4.84103	-3.79695	-3.59597	-4.00851	-3.65329	-3.67504	-3.6505	-3.50073	-3.90261		224	-11.1386	-11.7783	-11.629	-12.4256	-11.9189	-11.727	-11.7851
				223.9	-13.2301	-13.1269	-13.0973	-12.719	-12.9639	-12.8161	-12.5067	-12.7511	-13.0472	-13.1973	-13.0505	-12.7621	-12.5397	-12.9616	-12.4762	-12.4223	-11.9408	-12.4911	-11.9921	-12.0771	-11.9928	-12.1416	-12.4599	-12.0105	-11.2502	-11.7758	-8.96996	-5.00554	-3.7629	-3.62564	-3.96477	-3.63687	-3.58886	-3.4621	-3.3704	-3.95411		223.9	-11.181	-11.6907	-11.7061	-12.4515	-11.9197	-11.9694	-11.8936
				223.8	-13.3564	-13.0006	-13.0941	-12.8836	-13.0189	-12.8236	-12.4623	-12.8173	-13.1185	-13.0822	-13.0126	-12.7231	-12.5078	-12.89	-12.6467	-12.5002	-11.7716	-12.3723	-11.9446	-12.222	-12.078	-12.1588	-12.348	-12.1856	-11.2795	-11.79	-9.02072	-5.06995	-3.86438	-3.79222	-4.06051	-3.75832	-3.55306	-3.43466	-3.36115	-3.8366		223.8	-11.2188	-11.6408	-11.8183	-12.548	-11.9969	-12.1595	-11.8032
				223.7	-13.3579	-13.0158	-13.0532	-12.9695	-13.1035	-12.9204	-12.5424	-12.8009	-13.1121	-13.0145	-12.9492	-12.5264	-12.451	-12.7868	-12.8235	-12.4864	-11.6239	-12.3934	-11.9225	-12.3127	-12.0521	-12.0971	-12.234	-12.1208	-11.411	-11.8422	-8.91129	-5.05088	-3.90413	-3.88754	-4.02495	-3.8901	-3.33929	-3.42453	-3.20157	-3.61379		223.7	-11.4675	-11.8134	-12.1717	-12.8304	-12.3226	-12.4138	-12.0205
				223.6	-13.3318	-13.0058	-12.983	-12.9435	-13.1949	-12.9367	-12.7172	-12.8753	-13.1327	-13.2113	-12.966	-12.4543	-12.4843	-12.7458	-12.9363	-12.4397	-11.5823	-12.3023	-11.9215	-12.6615	-12.084	-12.1096	-12.273	-12.0654	-11.4096	-11.662	-8.79108	-4.94424	-3.94908	-3.94004	-4.11216	-4.05445	-3.28821	-3.40722	-2.96654	-3.45818		223.6	-11.602	-11.7839	-12.3006	-12.8622	-12.4901	-12.5823	-12.1231
				223.5	-13.276	-13.0763	-12.979	-13.0337	-13.3555	-13.1005	-12.9388	-13.0322	-13.1707	-13.3347	-13.1005	-12.4302	-12.7544	-12.6922	-12.9509	-12.6273	-11.6522	-12.3636	-12.0196	-12.8633	-12.266	-12.222	-12.1584	-12.1315	-11.5259	-11.5581	-8.77967	-4.90444	-4.01654	-4.09133	-4.18033	-3.95995	-3.33419	-3.6475	-2.81806	-3.45873		223.5	-11.8191	-11.7409	-12.3628	-12.8938	-12.6185	-12.6489	-12.1402
				223.4	-13.1929	-13.0281	-12.9444	-13.1783	-13.392	-13.1996	-13.1069	-13.1254	-13.0984	-13.3275	-13.1177	-12.6183	-13.0151	-12.6374	-12.9355	-12.6909	-11.6057	-12.3804	-12.1477	-12.9141	-12.4468	-12.1495	-11.9868	-12.1348	-11.487	-11.4763	-8.75967	-5.1116	-3.99189	-4.07157	-4.02787	-3.84514	-3.30789	-3.65866	-2.8064	-3.57964		223.4	-12.0624	-11.9519	-12.5346	-13.0158	-12.7083	-12.7625	-12.1164
				223.3	-13.2981	-13.1715	-13.0303	-13.272	-13.4721	-13.4923	-13.2669	-13.2907	-13.0996	-13.1747	-13.234	-12.8646	-13.0967	-12.7305	-13.1314	-12.6908	-11.8577	-12.5725	-12.2996	-12.9916	-12.4955	-12.0998	-11.876	-12.1927	-11.6009	-11.5082	-8.81173	-5.24102	-3.86911	-4.18155	-4.06968	-3.89195	-3.33595	-3.78647	-2.93155	-3.66949		223.3	-11.9261	-12.0618	-12.479	-12.7844	-12.6125	-12.8894	-11.8377
				223.2	-13.1525	-13.265	-13.1399	-13.2046	-13.4391	-13.4675	-13.3029	-13.2992	-13.1777	-13.0939	-13.2778	-12.7632	-13.0099	-12.751	-13.0383	-12.4314	-11.8956	-12.5731	-12.3125	-13.034	-12.3209	-11.9115	-11.8493	-12.1259	-11.7202	-11.4486	-8.70918	-5.04159	-3.83939	-4.23485	-4.03892	-3.72213	-3.41247	-3.91211	-2.89659	-3.78942		223.2	-11.6274	-12.1422	-12.3548	-12.5311	-12.68	-12.9949	-11.6513
				223.1	-12.9785	-13.2873	-12.8889	-13.1324	-13.3087	-13.2464	-13.1164	-13.2885	-13.1037	-12.9959	-13.1616	-12.5331	-12.9186	-12.6479	-12.7293	-12.2453	-11.7861	-12.5621	-12.2451	-12.8156	-12.1214	-11.6993	-11.6133	-11.8103	-11.6467	-11.1072	-8.44233	-4.7252	-3.67588	-4.12466	-3.92348	-3.57663	-3.35479	-3.88359	-2.94952	-3.60761		223.1	-11.4508	-12.274	-12.3554	-12.3904	-12.7643	-12.9342	-11.5239
				223	-12.7979	-13.1837	-12.7738	-13.0517	-13.0165	-13.0166	-13.0243	-13.0516	-12.7998	-12.7938	-12.9787	-12.3766	-12.6094	-12.5121	-12.4662	-12.0833	-11.8312	-12.4525	-12.0299	-12.5204	-11.8708	-11.6832	-11.391	-11.4163	-11.5152	-10.7229	-8.20451	-4.52955	-3.4378	-3.87063	-3.72985	-3.22831	-3.25056	-3.62668	-2.96453	-3.45193		223	-11.3066	-12.3781	-12.3977	-12.2433	-12.8522	-13.0091	-11.5978
				222.9	-12.5665	-13.0414	-12.6619	-12.8641	-12.755	-12.7753	-12.772	-12.7979	-12.72	-12.6347	-13.0001	-12.3949	-12.392	-12.3974	-12.3121	-12.0395	-11.9115	-12.251	-11.9689	-12.3173	-11.6402	-11.6879	-11.3805	-11.1074	-11.3752	-10.3628	-8.14305	-4.42263	-3.10977	-3.65379	-3.47057	-2.78593	-3.22437	-3.45366	-2.90516	-3.36086		222.9	-11.1903	-12.4083	-12.3101	-12.0339	-12.8756	-13.0821	-11.6259
				222.8	-12.4043	-12.9298	-12.5669	-12.9555	-12.574	-12.7161	-12.552	-12.535	-12.6521	-12.3576	-12.8772	-12.3649	-12.1076	-12.2954	-12.2447	-11.9557	-12.0752	-12.175	-11.8604	-11.9906	-11.5011	-11.6119	-11.3031	-10.9298	-11.2215	-10.0815	-8.12305	-4.30166	-2.92589	-3.49049	-3.22027	-2.5165	-3.16502	-3.29688	-2.92999	-3.32067		222.8	-11.2219	-12.3409	-12.215	-11.8249	-12.9227	-13.054	-11.5998
				222.7	-12.3115	-12.8397	-12.5554	-12.9139	-12.4784	-12.6764	-12.5076	-12.2542	-12.6098	-12.0555	-12.7332	-12.3715	-11.7392	-12.245	-12.1502	-11.8998	-12.0695	-12.0809	-11.6681	-11.8794	-11.3537	-11.5472	-11.2929	-10.8676	-10.974	-9.95487	-8.09876	-4.29855	-2.67582	-3.34486	-3.13539	-2.49836	-3.00666	-3.24735	-3.04817	-3.32028		222.7	-11.2263	-12.391	-12.1466	-11.8279	-12.8562	-12.9672	-11.6463
				222.6	-12.5407	-12.9782	-12.7833	-12.9715	-12.6131	-12.8185	-12.6135	-12.3271	-12.7386	-11.9426	-12.967	-12.5664	-11.6291	-12.3509	-12.2004	-11.948	-12.2987	-12.2084	-11.5697	-12.1582	-11.4657	-11.7224	-11.6458	-11.2443	-10.957	-10.1065	-8.17874	-4.26645	-2.84417	-3.49688	-3.4893	-2.68764	-3.19187	-3.37724	-3.44649	-3.35116		222.6	-11.1373	-12.3251	-12.1301	-11.7459	-12.771	-12.8243	-11.6325
				222.5	-12.5427	-12.8665	-13.0375	-13.1291	-12.593	-12.7749	-12.6989	-12.334	-12.8181	-11.9421	-13.1223	-12.5679	-11.5419	-12.2757	-12.206	-11.9133	-12.2583	-12.0443	-11.5076	-12.3238	-11.5136	-11.7886	-11.7786	-11.47	-10.9796	-10.0893	-8.05045	-4.27173	-3.10068	-3.61477	-3.50249	-2.74828	-3.17148	-3.27191	-3.66376	-3.39759		222.5	-11.1744	-12.2689	-12.0954	-11.7969	-12.7239	-12.7193	-11.8097
				222.4	-12.7584	-12.7416	-13.2121	-13.2269	-12.6292	-12.7151	-12.5595	-12.2735	-12.671	-11.98	-12.9855	-12.5704	-11.6025	-12.187	-12.2694	-12.0167	-12.2318	-11.925	-11.3315	-12.3662	-11.5957	-11.8528	-11.7687	-11.5875	-10.9089	-9.99995	-7.90389	-4.31275	-3.18401	-3.62524	-3.48602	-2.92086	-3.14532	-3.0174	-3.81585	-3.38507		222.4	-11.3851	-12.1086	-12.1324	-12.0024	-12.9002	-12.5179	-11.9837
				222.3	-12.9834	-12.6801	-13.3711	-13.2641	-12.5899	-12.7728	-12.4778	-12.2391	-12.466	-12.1494	-13.0033	-12.7506	-11.6904	-12.1935	-12.2989	-12.12	-12.3561	-11.6942	-11.3191	-12.4517	-11.6965	-12.0189	-11.7281	-11.6807	-10.8391	-10.1126	-7.91058	-4.29058	-3.15723	-3.65587	-3.53857	-2.99479	-3.33177	-2.99135	-3.83648	-3.37271		222.3	-11.7951	-12.0016	-12.133	-12.0767	-13.0135	-12.4373	-12.1213
				222.2	-13.2443	-12.8348	-13.56	-13.2957	-12.5895	-12.9319	-12.5241	-12.4311	-12.5431	-12.3694	-13.1096	-12.8663	-12.0073	-12.3103	-12.3986	-12.2335	-12.4575	-11.6939	-11.4712	-12.5043	-11.8797	-12.0802	-11.8606	-11.9428	-10.8055	-10.3632	-8.1283	-4.40614	-3.30314	-3.67244	-3.57528	-3.23917	-3.48058	-3.08102	-4.01141	-3.40302		222.2	-11.9556	-11.7966	-12.1815	-12.0607	-12.973	-12.3464	-12.2285
				222.1	-13.5879	-13.0801	-13.7781	-13.5457	-12.7036	-13.0718	-12.8529	-12.7554	-12.763	-12.5377	-13.2333	-12.9693	-12.357	-12.476	-12.5771	-12.5071	-12.6077	-11.9126	-11.8239	-12.4781	-12.154	-12.2381	-12.0776	-12.324	-10.9123	-10.6534	-8.45038	-4.5571	-3.55444	-3.7942	-3.6927	-3.8311	-3.70005	-3.4307	-4.23879	-3.59489		222.1	-12.21	-11.7291	-12.375	-11.9769	-12.9131	-12.3213	-12.2597
				222	-13.8827	-13.374	-13.9187	-13.741	-12.9174	-13.2228	-13.097	-13.0929	-12.9185	-12.7619	-13.5226	-13.249	-12.871	-12.7591	-12.6939	-12.8258	-12.6223	-12.0826	-12.1076	-12.6389	-12.3038	-12.5002	-12.1737	-12.6921	-11.0409	-10.9518	-8.7436	-4.86015	-3.77733	-3.99662	-3.96754	-4.42761	-4.00519	-3.81096	-4.42666	-3.76971		222	-12.3437	-11.8201	-12.5936	-12.0613	-12.7489	-12.3973	-12.3768
				221.9	-13.9176	-13.5333	-13.9748	-13.9818	-13.0673	-13.2497	-13.1508	-13.3731	-12.9585	-12.9495	-13.7744	-13.4802	-13.3832	-12.9693	-12.8464	-13.0591	-12.6259	-12.3092	-12.3394	-12.7116	-12.6004	-12.6968	-12.3823	-12.9131	-11.3345	-11.2316	-8.93563	-5.03452	-4.10507	-4.14133	-4.27468	-4.79522	-4.23166	-3.93156	-4.54759	-3.92824		221.9	-12.3664	-11.7891	-12.721	-12.066	-12.7181	-12.4884	-12.3746
				221.8	-13.9432	-13.6141	-14.0393	-14.1756	-13.0397	-13.3477	-13.2241	-13.5409	-13.0644	-13.2562	-13.8432	-13.527	-13.74	-13.1152	-13.1068	-13.1372	-12.7632	-12.562	-12.5555	-12.659	-12.6839	-12.793	-12.4256	-12.9305	-11.6734	-11.2961	-9.26251	-5.19438	-4.27053	-4.13665	-4.18609	-4.94844	-4.27425	-3.8838	-4.50988	-4.12023		221.8	-12.4537	-11.7665	-12.8369	-12.0059	-12.8256	-12.5834	-12.4648
				221.7	-13.8863	-13.8118	-14.0199	-14.4028	-13.0258	-13.4227	-13.3374	-13.6403	-13.2706	-13.5408	-13.7395	-13.6369	-14.0227	-13.1862	-13.1575	-13.3695	-12.8656	-12.8649	-12.8115	-12.5463	-12.7325	-12.9341	-12.3915	-12.9055	-11.9354	-11.4568	-9.50421	-5.30705	-4.32826	-4.16343	-4.24172	-5.02596	-4.49236	-4.02762	-4.5578	-4.2515		221.7	-12.4648	-11.5764	-12.7358	-11.8826	-12.8448	-12.3927	-12.2983
				221.6	-13.8675	-13.811	-13.7689	-14.3833	-13.0095	-13.4152	-13.3219	-13.7003	-13.3421	-13.5326	-13.7229	-13.642	-14.1026	-13.2675	-13.1483	-13.627	-12.9035	-13.0245	-12.9486	-12.3922	-12.7585	-12.9802	-12.4586	-12.7111	-12.1842	-11.4073	-9.67996	-5.45851	-4.50623	-4.17133	-4.36065	-4.9065	-4.61864	-4.13229	-4.39472	-4.1574		221.6	-12.3616	-11.4328	-12.5392	-11.8282	-12.6045	-12.2315	-11.9193
				221.5	-13.8722	-13.9218	-13.6106	-14.4287	-13.0078	-13.4694	-13.2823	-13.7771	-13.6626	-13.5616	-13.6323	-13.5108	-14.1326	-13.2408	-13.2402	-13.7862	-12.9839	-13.2076	-12.9549	-12.4157	-12.9161	-13.0304	-12.4893	-12.7891	-12.4223	-11.3922	-9.83129	-5.68235	-4.62731	-4.22491	-4.62645	-4.86593	-4.48472	-4.11793	-4.53159	-3.99964		221.5	-12.2048	-11.4891	-12.5013	-12.0074	-12.4792	-12.2144	-11.7289
				221.4	-13.9219	-13.92	-13.4635	-14.4691	-13.0717	-13.5041	-13.2486	-13.8365	-13.8892	-13.6161	-13.5485	-13.5222	-14.1533	-13.3274	-13.2618	-13.8097	-13.0707	-13.3758	-13.0022	-12.4646	-12.9418	-13.1158	-12.4814	-12.7579	-12.6184	-11.3603	-9.90099	-5.6835	-4.7334	-4.38165	-4.78785	-4.82722	-4.42252	-4.00443	-4.56977	-4.05016		221.4	-12.0816	-11.7277	-12.3628	-12.1218	-12.406	-12.2023	-11.624
				221.3	-13.7995	-13.6282	-13.2892	-14.2453	-13.0725	-13.313	-12.9899	-13.787	-13.8381	-13.5884	-13.4178	-13.5525	-13.9432	-13.2354	-13.1005	-13.6267	-12.9561	-13.268	-12.8551	-12.4413	-12.9523	-12.8608	-12.2852	-12.5764	-12.6345	-11.1754	-9.78924	-5.52903	-4.75802	-4.40697	-4.78896	-4.49701	-4.39775	-3.75498	-4.48234	-3.94066		221.3	-11.9022	-11.856	-12.0916	-12.2069	-12.1659	-12.0554	-11.3799
				221.2	-13.6089	-13.4171	-13.0717	-14.0366	-13.0298	-13.16	-12.7784	-13.5434	-13.6613	-13.4808	-13.2296	-13.4304	-13.6553	-12.9724	-12.9196	-13.2494	-12.8946	-13.2071	-12.7196	-12.422	-12.9523	-12.5171	-12.0558	-12.2987	-12.3959	-11.0507	-9.56452	-5.41655	-4.63084	-4.2103	-4.72565	-4.09873	-4.16507	-3.42998	-4.2718	-3.96133		221.2	-11.7014	-11.6993	-11.7877	-12.0112	-12.0146	-11.8114	-11.2551
				221.1	-13.5977	-13.1431	-12.9046	-13.7892	-13.1556	-13.2324	-12.7984	-13.2943	-13.6283	-13.4924	-13.1803	-13.2742	-13.3794	-12.8315	-12.7487	-13.1125	-12.8709	-13.1857	-12.6798	-12.3294	-12.8708	-12.2875	-12.0211	-12.1371	-12.3427	-11.0777	-9.54862	-5.38022	-4.52443	-4.12109	-4.6788	-3.81315	-4.10411	-3.38019	-4.07038	-3.96598		221.1	-11.4714	-11.697	-11.6088	-11.917	-11.913	-11.7393	-11.1949
				221	-13.5301	-12.9699	-12.9009	-13.6145	-13.1719	-13.1372	-12.7186	-13.1315	-13.4992	-13.4613	-13.0858	-13.0324	-13.2807	-12.9426	-12.6108	-13.0608	-12.7983	-13.1011	-12.5724	-12.2679	-12.7142	-12.0301	-11.974	-12.0784	-12.2207	-11.2561	-9.26724	-5.28429	-4.34183	-4.19516	-4.6287	-3.62044	-4.24095	-3.39972	-3.889	-3.81306		221	-11.3004	-11.7325	-11.5209	-11.7456	-11.8471	-11.6828	-11.349
				220.9	-13.4492	-12.7476	-12.8363	-13.2338	-13.0369	-12.9827	-12.5216	-13.0337	-13.2087	-13.3527	-12.9106	-12.7157	-13.045	-13.0652	-12.3545	-13.0778	-12.7619	-12.9706	-12.3253	-12.2311	-12.5238	-11.731	-11.8979	-11.9115	-11.9915	-11.1782	-9.08264	-5.08083	-4.18216	-4.18942	-4.65597	-3.52134	-4.09568	-3.37357	-3.62607	-3.62535		220.9	-11.1682	-11.8276	-11.6417	-11.8028	-11.9055	-11.7438	-11.448
				220.8	-13.4707	-12.8581	-12.8929	-13.0074	-13.051	-12.807	-12.5363	-12.9597	-12.9243	-13.3201	-12.9405	-12.4927	-13.0814	-13.1372	-12.2368	-12.9087	-12.8782	-12.8236	-12.2358	-12.2158	-12.331	-11.6752	-11.8742	-11.8606	-11.6905	-11.1953	-9.06868	-4.91262	-4.06125	-4.19955	-4.66876	-3.56695	-4.08608	-3.3763	-3.57628	-3.64581		220.8	-11.2428	-12.0052	-11.9912	-11.9181	-12.0325	-11.9129	-11.6259
				220.7	-13.4358	-12.903	-12.9671	-12.9801	-13.1546	-12.7161	-12.6064	-13.0203	-12.7441	-13.3311	-13.0746	-12.5433	-13.0921	-13.1247	-12.2131	-12.8053	-12.9413	-12.6971	-12.3375	-12.151	-12.2402	-11.6346	-11.8498	-11.698	-11.466	-11.2625	-8.88869	-4.80609	-4.0052	-4.17499	-4.66303	-3.61828	-4.12774	-3.36173	-3.45328	-3.80286		220.7	-11.2456	-12.066	-12.0158	-11.7868	-11.8262	-12.0048	-11.6201
				220.6	-13.3748	-12.9314	-13.0858	-13.0545	-13.3797	-12.7045	-12.7637	-12.9499	-12.6303	-13.3851	-13.2385	-12.4862	-12.9267	-13.2484	-12.3592	-12.9142	-12.9621	-12.7567	-12.5279	-12.2396	-12.3383	-11.6103	-12.0174	-11.6765	-11.4905	-11.3273	-8.86355	-4.8483	-4.17787	-4.20818	-4.64129	-3.90991	-4.19124	-3.49584	-3.40998	-3.93776		220.6	-11.0688	-11.8639	-11.8619	-11.5875	-11.5247	-11.9675	-11.4582
				220.5	-13.2108	-13.1257	-13.2496	-13.1231	-13.5233	-12.7492	-12.9812	-12.9353	-12.5021	-13.4613	-13.2035	-12.2992	-12.8188	-13.3249	-12.4852	-12.9815	-13.009	-12.8653	-12.5361	-12.5344	-12.354	-11.7958	-12.0132	-11.658	-11.3941	-11.4594	-8.76004	-5.04226	-4.17883	-4.33048	-4.87804	-4.08824	-4.21193	-3.5597	-3.3889	-4.01377		220.5	-11.0686	-11.6712	-11.8623	-11.6326	-11.5882	-11.8361	-11.7179
				220.4	-13.1809	-13.2895	-13.4076	-13.08	-13.6329	-12.8148	-13.1448	-12.9264	-12.4555	-13.5988	-13.1457	-12.1823	-12.8292	-13.462	-12.4992	-12.9678	-12.7776	-13	-12.4809	-12.6131	-12.3595	-12.0154	-12.1296	-11.7124	-11.6792	-11.6432	-8.73986	-5.1195	-4.05699	-4.47326	-4.89969	-4.12024	-4.2382	-3.56791	-3.49712	-3.97446		220.4	-11.1349	-11.6049	-11.8308	-11.7542	-11.6417	-11.6872	-11.7195
				220.3	-13.2158	-13.3914	-13.6938	-13.1583	-13.5665	-12.819	-13.3008	-13.1272	-12.5162	-13.6785	-13.0602	-12.1327	-12.8267	-13.5912	-12.6115	-12.9735	-12.6556	-13.0411	-12.4427	-12.6223	-12.4794	-12.1327	-12.1509	-11.9682	-11.9525	-11.8137	-8.75292	-5.15657	-4.10415	-4.5017	-4.78532	-4.08967	-4.34491	-3.43589	-3.60594	-3.89751		220.3	-11.4746	-11.5482	-11.9244	-11.8716	-11.6501	-11.5621	-11.6874
				220.2	-13.3778	-13.5621	-13.8968	-13.2163	-13.5664	-12.896	-13.421	-13.2962	-12.5317	-13.7935	-12.9172	-12.2521	-13.0512	-13.4939	-12.5753	-12.9458	-12.7824	-13.0919	-12.6467	-12.787	-12.5742	-12.4389	-12.122	-12.1036	-12.1367	-11.8232	-8.87942	-5.22941	-4.26722	-4.49261	-4.87444	-4.0455	-4.44983	-3.40788	-3.76136	-3.99744		220.2	-11.7405	-11.3679	-11.8744	-11.8681	-11.5865	-11.4393	-11.4784
				220.1	-13.4975	-13.7409	-13.8806	-13.3463	-13.7868	-12.9946	-13.601	-13.2618	-12.6897	-13.8166	-13.1207	-12.4569	-13.131	-13.2895	-12.8029	-12.8792	-12.9325	-13.0462	-12.9541	-12.9127	-12.6429	-12.6999	-12.1338	-12.2898	-12.3572	-11.679	-8.89778	-5.25784	-4.41153	-4.52078	-4.96422	-4.06677	-4.50613	-3.3281	-3.93183	-4.06211		220.1	-11.6741	-11.0717	-11.5837	-11.8652	-11.2651	-11.3666	-11.1633
				220	-13.6277	-13.7368	-14.0044	-13.4906	-13.938	-13.2011	-13.7437	-13.2445	-13.0047	-13.872	-13.1634	-12.842	-13.0484	-13.2932	-13.1704	-12.965	-13.0383	-13.1288	-13.1766	-12.9595	-12.9139	-12.8686	-12.266	-12.5203	-12.6557	-11.5312	-8.81218	-5.45932	-4.50539	-4.61454	-5.10342	-4.06447	-4.57272	-3.4864	-4.08599	-4.26371		220	-11.4936	-10.9248	-11.0601	-11.6501	-10.9381	-11.152	-10.9746
				219.9	-13.6295	-13.7316	-14.1157	-13.5637	-14.1905	-13.2948	-13.9489	-13.279	-13.2857	-13.9419	-12.993	-13.1156	-12.9683	-13.4379	-13.2487	-13.0186	-12.9031	-13.372	-13.2708	-13.1002	-13.1865	-13.0302	-12.2701	-12.755	-12.9061	-11.5195	-8.77263	-5.64212	-4.38416	-4.83419	-5.24292	-4.14121	-4.63028	-3.61532	-4.20096	-4.35689		219.9	-11.5578	-10.9692	-10.7496	-11.5352	-11.0078	-11.0733	-11.1265
				219.8	-13.5468	-13.6455	-14.1908	-13.5019	-14.237	-13.2919	-14.0091	-13.2509	-13.4356	-13.8359	-12.6909	-13.23	-12.9971	-13.3472	-13.2413	-12.7874	-12.6997	-13.4518	-13.2398	-13.2026	-13.0112	-13.0505	-12.3085	-12.9286	-12.8486	-11.4797	-8.75978	-5.72817	-4.04354	-5.06441	-5.12859	-4.144	-4.61517	-3.59785	-4.01469	-4.25681		219.8	-11.7917	-11.1712	-10.7286	-11.5567	-11.1133	-11.1522	-11.4812
				219.7	-13.5173	-13.5394	-14.1626	-13.4347	-14.2806	-13.4099	-14.0487	-13.2123	-13.6513	-13.7469	-12.7174	-13.4186	-13.1348	-13.276	-13.3316	-12.9007	-12.8198	-13.4435	-13.2303	-13.1318	-13.0032	-13.0699	-12.4492	-13.1084	-12.807	-11.4729	-8.71138	-5.7515	-3.89945	-5.15855	-4.96522	-4.12998	-4.66338	-3.67469	-3.97751	-4.24662		219.7	-12.0943	-11.3486	-10.8026	-11.6027	-11.1583	-11.3462	-11.6456
				219.6	-13.3808	-13.4324	-14.0689	-13.5125	-14.3285	-13.493	-14.0441	-13.3646	-13.7758	-13.7724	-12.7656	-13.4664	-13.1764	-13.1391	-13.3234	-12.9596	-13.0786	-13.5016	-13.2847	-13.0414	-12.857	-13.0342	-12.5578	-13.2672	-12.727	-11.4122	-8.62373	-5.5905	-3.85038	-5.15071	-4.88929	-4.10432	-4.61534	-3.8538	-3.87921	-4.25645		219.6	-12.1753	-11.5254	-10.9411	-11.6321	-11.2512	-11.6159	-11.7858
				219.5	-13.2991	-13.3552	-13.9459	-13.5575	-14.2959	-13.4626	-13.8951	-13.2779	-13.7182	-13.7676	-12.7212	-13.5687	-13.2648	-13.0144	-13.3485	-13.0163	-13.2512	-13.3951	-13.24	-13.0453	-12.6365	-12.9111	-12.4269	-13.2656	-12.5161	-11.2155	-8.45008	-5.37004	-3.76762	-5.21412	-4.78663	-4.10626	-4.48944	-3.93512	-3.82585	-4.0549		219.5	-12.1076	-11.5452	-11.0072	-11.6306	-11.2152	-11.9422	-11.8659
				219.4	-13.2529	-13.3638	-13.7578	-13.3983	-14.2309	-13.4119	-13.7718	-13.2403	-13.8532	-13.6356	-12.8241	-13.6215	-13.0457	-12.9968	-13.3646	-12.972	-13.2546	-13.3286	-13.2067	-12.7901	-12.5383	-12.694	-12.4127	-13.1749	-12.3707	-11.114	-8.3091	-5.2675	-3.68178	-5.22287	-4.65381	-4.21943	-4.26082	-4.02052	-3.75774	-3.90933		219.4	-12.011	-11.6684	-10.9872	-11.5486	-11.3074	-12.1738	-11.9329
				219.3	-13.056	-13.3615	-13.5933	-13.2633	-14.1626	-13.1949	-13.6927	-13.318	-13.9117	-13.5461	-12.7568	-13.5733	-12.7256	-12.9879	-13.3891	-12.8774	-13.16	-13.2908	-13.1596	-12.4833	-12.5165	-12.5781	-12.5646	-12.9649	-12.0966	-11.0912	-8.3489	-5.41062	-3.54158	-5.23469	-4.4666	-4.13518	-4.04398	-4.04346	-3.62701	-3.74374		219.3	-12.0661	-11.9735	-11.1382	-11.6194	-11.5096	-12.4194	-12.1763
				219.2	-12.9145	-13.4269	-13.5149	-13.0187	-14.1157	-13.0906	-13.5014	-13.2537	-13.807	-13.5692	-12.6423	-13.3656	-12.5467	-12.9619	-13.0453	-12.6509	-12.8302	-13.1968	-12.949	-12.3336	-12.4606	-12.4492	-12.5066	-12.6879	-11.8304	-11.0849	-8.48967	-5.31971	-3.53344	-5.17539	-4.17664	-3.90803	-3.91865	-3.90601	-3.55696	-3.45425		219.2	-12.1307	-12.1772	-11.3674	-11.7104	-11.6415	-12.6756	-12.3796
				219.1	-13.0207	-13.7399	-13.647	-13.0104	-14.0198	-13.161	-13.4563	-13.3632	-13.9122	-13.6925	-12.8187	-13.4637	-12.6984	-12.9817	-13.1238	-12.7238	-12.789	-13.2109	-12.8867	-12.5423	-12.3889	-12.4642	-12.6826	-12.8579	-11.8865	-11.2544	-8.77715	-5.38904	-3.8518	-5.29395	-4.23343	-3.8822	-4.00043	-3.97437	-3.55016	-3.24473		219.1	-11.8609	-12.103	-11.6271	-11.7595	-11.6726	-12.7335	-12.3285
				219	-13.02	-13.8407	-13.6026	-12.902	-13.7442	-13.1917	-13.4379	-13.3249	-13.8798	-13.7602	-12.9755	-13.4219	-12.7253	-12.6892	-13.2017	-12.7638	-12.862	-13.0809	-12.6802	-12.4145	-12.3424	-12.4455	-12.6373	-12.7831	-11.8121	-11.2311	-8.91176	-5.2269	-4.15739	-5.22421	-4.10981	-3.7276	-4.14762	-4.05977	-3.56566	-3.19181		219	-11.9147	-12.0999	-11.8668	-11.8946	-11.9137	-12.7918	-12.3236
				218.9	-13.018	-13.9404	-13.5468	-12.8536	-13.5493	-13.0399	-13.3262	-13.3869	-13.6644	-13.6773	-12.8584	-13.3903	-12.5276	-12.4787	-12.9559	-12.6877	-12.7259	-12.9705	-12.4619	-12.1419	-12.2893	-12.255	-12.5257	-12.6942	-11.6581	-11.2986	-8.95034	-4.94074	-4.19777	-4.99959	-3.97371	-3.50073	-4.16682	-4.01466	-3.37304	-3.27427		218.9	-11.7532	-11.9943	-11.9222	-11.8546	-12.0041	-12.4851	-12.1302
				218.8	-13.4657	-14.0655	-13.6652	-12.8877	-13.5318	-13.1359	-13.3682	-13.2654	-13.6534	-13.7424	-12.8629	-13.7019	-12.6433	-12.5564	-12.9981	-12.9788	-12.632	-12.9005	-12.3618	-12.0578	-12.3197	-12.3842	-12.6624	-12.6917	-11.8107	-11.3545	-9.13397	-4.993	-4.36489	-4.99419	-3.87126	-3.5968	-4.27	-4.13077	-3.53748	-3.43294		218.8	-11.4945	-11.8254	-11.6998	-11.7665	-11.9242	-12.2269	-11.9359
				218.7	-13.5971	-13.9118	-13.655	-12.7987	-13.3395	-13.086	-13.5224	-13.1599	-13.7083	-13.7195	-13.0659	-13.7711	-12.7037	-12.5386	-12.8467	-12.9571	-12.4341	-12.8717	-12.3527	-11.9905	-12.4035	-12.4253	-12.6886	-12.5302	-11.8647	-11.4923	-9.15774	-5.17552	-4.5769	-4.84797	-3.85313	-3.62155	-4.39821	-4.09944	-3.74795	-3.55479		218.7	-11.3841	-11.6245	-11.6567	-11.738	-11.8486	-12.1049	-11.7972
				218.6	-13.7069	-13.763	-13.5265	-12.8631	-13.1083	-13.144	-13.4169	-13.2529	-13.5389	-13.7251	-13.0923	-13.6553	-12.7633	-12.4749	-12.6862	-13.0046	-12.3619	-12.9588	-12.3352	-12.1356	-12.3289	-12.5891	-12.8524	-12.4897	-11.8378	-11.6853	-9.29584	-5.38359	-4.77482	-4.65775	-3.89017	-3.63397	-4.38982	-4.09946	-3.9356	-3.76497		218.6	-11.1206	-11.5523	-11.6528	-11.7638	-11.8817	-11.9106	-11.7166
				218.5	-13.9743	-13.8535	-13.6816	-13.0806	-12.9863	-13.4521	-13.4332	-13.2985	-13.4712	-13.7524	-13.2198	-13.61	-12.9177	-12.5345	-12.7749	-13.3601	-12.4049	-13.147	-12.318	-12.4226	-12.4137	-12.735	-12.8799	-12.6744	-11.8277	-11.8462	-9.41511	-5.5425	-5.06099	-4.60352	-3.93354	-3.7857	-4.55385	-4.14814	-4.04756	-4.03296		218.5	-11.1962	-11.4447	-11.8118	-11.8736	-12.0377	-11.8106	-11.6118
				218.4	-14.0224	-13.6534	-13.5473	-13.2019	-12.8314	-13.492	-13.4587	-13.2682	-13.4384	-13.7576	-13.2877	-13.4017	-13.023	-12.5582	-12.7551	-13.7361	-12.5157	-13.2237	-12.2883	-12.4835	-12.2153	-12.9139	-12.8685	-12.7007	-11.8141	-12.0121	-9.27691	-5.49351	-4.92672	-4.50886	-3.93184	-3.91782	-4.65151	-4.29048	-4.0775	-4.12075		218.4	-11.3041	-11.4703	-11.8896	-11.9502	-12.1334	-11.6899	-11.6258
				218.3	-13.9858	-13.4392	-13.3224	-13.2101	-12.683	-13.4502	-13.3805	-13.2381	-13.3591	-13.5705	-13.1054	-12.928	-12.9602	-12.4515	-12.5716	-13.7064	-12.5746	-13.068	-12.2701	-12.4493	-11.9636	-12.799	-12.7657	-12.4875	-11.5957	-12.0214	-8.98375	-5.28613	-4.6457	-4.26462	-3.68979	-3.82502	-4.47253	-4.37784	-4.06324	-4.15924		218.3	-11.4528	-11.5842	-11.9112	-11.9934	-12.3303	-11.825	-11.7008
				218.2	-13.7801	-13.2799	-13.078	-13.1431	-12.5478	-13.2289	-13.2397	-13.269	-13.2578	-13.3643	-12.8048	-12.5639	-12.8653	-12.6019	-12.2917	-13.5286	-12.4431	-13.1533	-12.2006	-12.2576	-11.7695	-12.5961	-12.6446	-12.3089	-11.3552	-12.0769	-8.81095	-5.13864	-4.41818	-3.93777	-3.64715	-3.66659	-4.24756	-4.26314	-4.07801	-4.09016		218.2	-11.4863	-11.6723	-11.9399	-12.0389	-12.2346	-11.7289	-11.9132
				218.1	-13.6677	-13.3868	-13.1066	-13.155	-12.5831	-13.195	-13.2582	-13.2392	-13.3863	-13.4038	-12.676	-12.5612	-12.9357	-12.8322	-12.3661	-13.4771	-12.4836	-13.2053	-12.3029	-12.3389	-11.7382	-12.6559	-12.6569	-12.3011	-11.4904	-12.0423	-8.79441	-5.29987	-4.36779	-3.87152	-3.85199	-3.63224	-4.12571	-4.3709	-4.26479	-4.01866		218.1	-11.4712	-11.6076	-11.93	-12.0285	-11.9908	-11.8134	-11.9768
				218	-13.4081	-13.2827	-12.9143	-12.9779	-12.3104	-13.031	-13.0996	-13.2279	-13.3964	-13.1651	-12.5907	-12.3944	-12.734	-12.7166	-12.2356	-13.1635	-12.3467	-13.1522	-12.2516	-12.3932	-11.6187	-12.4737	-12.5002	-12.125	-11.384	-11.7771	-8.80616	-5.36731	-4.18365	-3.74537	-3.82063	-3.39061	-4.02943	-4.22451	-4.20937	-3.71055		218	-11.5114	-11.7166	-12.0977	-12.0906	-12.0941	-11.9831	-12.0773
				217.9	-13.2346	-13.4178	-12.6469	-13.0661	-12.3002	-12.999	-13.0081	-13.3917	-13.3736	-12.9483	-12.5503	-12.3261	-12.6162	-12.7929	-12.1662	-13.0211	-12.4357	-13.1606	-12.3085	-12.5354	-11.584	-12.5609	-12.4292	-12.1041	-11.3197	-11.6704	-8.99212	-5.31971	-4.10627	-3.88635	-3.86504	-3.37259	-4.02468	-4.21767	-4.17047	-3.75773		217.9	-11.5378	-11.8461	-12.1012	-12.1956	-12.381	-11.9728	-12.0541
				217.8	-12.9128	-13.6015	-12.4904	-13.1329	-12.3788	-12.9551	-13.0209	-13.4728	-13.3571	-12.8772	-12.466	-12.3095	-12.5612	-12.9469	-12.2208	-12.9277	-12.5452	-13.0353	-12.3267	-12.531	-11.694	-12.5557	-12.2116	-12.1122	-11.34	-11.4395	-9.2088	-5.13914	-3.9205	-3.97007	-3.85113	-3.38472	-3.99516	-4.13302	-4.04449	-3.7357		217.8	-11.5928	-11.9442	-12.0006	-12.3577	-12.5661	-11.902	-12.1518
				217.7	-12.5755	-13.5269	-12.2542	-12.9628	-12.4859	-12.7594	-12.8621	-13.2892	-13.3854	-12.807	-12.4739	-12.3294	-12.6692	-12.9653	-12.2952	-12.4917	-12.4606	-12.6897	-12.2178	-12.5264	-11.5906	-12.5263	-12.0951	-11.9741	-11.3812	-11.1274	-9.18307	-4.84108	-3.68188	-3.93529	-3.81888	-3.29901	-4.01442	-4.07748	-3.96011	-3.61887		217.7	-11.5521	-11.9788	-11.8221	-12.4941	-12.5443	-11.8783	-12.223
				217.6	-12.4348	-13.3536	-12.0282	-12.7358	-12.3287	-12.4323	-12.6026	-13.242	-13.1779	-12.6368	-12.3441	-12.3167	-12.6764	-12.6667	-12.4629	-11.9912	-12.2175	-12.4172	-12.1372	-12.3151	-11.4439	-12.1182	-11.8542	-11.7224	-11.3689	-10.9368	-8.98543	-4.71469	-3.66891	-3.68714	-3.6289	-3.22677	-3.80882	-3.8979	-3.76784	-3.45888		217.6	-11.4919	-11.9064	-11.6959	-12.4901	-12.433	-11.877	-12.2194
				217.5	-12.3341	-13.3532	-11.9089	-12.6286	-12.408	-12.279	-12.416	-13.1176	-13.0333	-12.5123	-12.2419	-12.2633	-12.6438	-12.4826	-12.5941	-11.7551	-12.0871	-12.3265	-12.0677	-11.9975	-11.3744	-11.8762	-11.7455	-11.6096	-11.4273	-10.8184	-8.95976	-4.54023	-3.87421	-3.49409	-3.46048	-3.30148	-3.78791	-3.57232	-3.60516	-3.43409		217.5	-11.6203	-11.7704	-11.7212	-12.2646	-12.301	-11.7363	-12.0637
				217.4	-12.4277	-13.409	-11.9758	-12.8098	-12.6002	-12.3803	-12.4052	-13.004	-13.0265	-12.587	-12.4626	-12.442	-12.5553	-12.449	-12.7449	-11.8257	-12.2256	-12.2514	-12.209	-11.8616	-11.5297	-11.8712	-11.7966	-11.5996	-11.6931	-10.6386	-9.11691	-4.52361	-3.99673	-3.49755	-3.57395	-3.68806	-3.97289	-3.61674	-3.59676	-3.45927		217.4	-11.6772	-11.5895	-11.6918	-12.214	-12.1449	-11.6971	-11.8199
				217.3	-12.5686	-13.1887	-12.0793	-13.1315	-12.5986	-12.351	-12.2911	-12.8098	-12.9948	-12.4991	-12.6413	-12.4823	-12.6519	-12.2816	-12.6811	-11.9149	-12.264	-12.0205	-12.2013	-11.5679	-11.5259	-11.7114	-11.7876	-11.6595	-11.5683	-10.5298	-9.08274	-4.45511	-3.84999	-3.48247	-3.6289	-3.95906	-4.05129	-3.70087	-3.65644	-3.43707		217.3	-11.5248	-11.3657	-11.5396	-11.9925	-12.0154	-11.531	-11.5455
				217.2	-12.608	-13.0311	-12.0926	-13.3553	-12.7106	-12.4804	-12.297	-12.7858	-12.9716	-12.2834	-12.7114	-12.2754	-12.734	-12.2158	-12.5753	-11.832	-12.3399	-11.7953	-12.1626	-11.3349	-11.6214	-11.6594	-11.6924	-11.5571	-11.5484	-10.4116	-8.96265	-4.33029	-3.78909	-3.14272	-3.66927	-4.12769	-3.94795	-3.67838	-3.47839	-3.44984		217.2	-11.412	-11.174	-11.4003	-11.785	-11.9122	-11.5177	-11.3648
				217.1	-12.8735	-12.9116	-12.2286	-13.5287	-12.7158	-12.6831	-12.2759	-12.6957	-12.8773	-12.309	-12.7113	-12.1594	-12.9065	-12.2099	-12.6703	-11.8609	-12.5192	-11.7168	-12.0545	-11.1586	-11.84	-11.6098	-11.5796	-11.5598	-11.633	-10.4262	-8.8956	-4.2772	-3.85046	-2.99604	-3.73399	-4.28962	-4.02419	-3.63958	-3.34999	-3.47361		217.1	-11.5654	-11.1422	-11.5711	-11.7579	-11.8598	-11.6999	-11.4791
				217	-13.389	-12.9499	-12.5619	-13.5355	-12.8538	-12.8343	-12.2944	-12.7177	-13.1941	-12.3339	-12.6407	-12.0882	-13.0795	-12.0902	-12.9584	-12.0819	-12.7151	-11.8589	-11.977	-11.4452	-12.0992	-11.618	-11.6824	-11.6441	-11.6724	-10.6504	-8.80482	-4.26524	-4.11482	-3.07817	-3.98136	-4.40446	-4.16158	-3.79258	-3.44837	-3.5621		217	-11.569	-11.0407	-11.588	-11.8214	-11.6036	-11.7074	-11.5564
				216.9	-13.715	-12.9878	-12.7719	-13.5047	-12.9896	-12.858	-12.3161	-12.8618	-13.2051	-12.2032	-12.4635	-12.0012	-12.9285	-11.9055	-12.9483	-12.3275	-12.8314	-11.9658	-12.0817	-11.6126	-12.2262	-11.4143	-11.599	-11.5006	-11.6717	-10.8601	-8.67947	-4.23122	-4.19109	-3.12596	-4.1208	-4.3843	-4.04012	-3.92032	-3.37226	-3.56916		216.9	-11.6843	-11.0174	-11.7957	-11.6913	-11.4971	-11.7338	-11.494
				216.8	-13.7662	-13.0382	-13.0444	-13.5077	-13.1742	-12.9089	-12.4447	-13.1004	-13.4074	-12.2622	-12.3138	-12.0458	-12.8561	-11.8087	-12.8058	-12.5381	-12.9721	-12.0546	-12.2952	-11.7702	-12.4134	-11.4613	-11.6427	-11.6711	-11.7823	-10.8987	-8.70826	-4.23549	-4.1557	-3.31665	-4.4744	-4.50199	-4.09571	-3.8884	-3.45934	-3.84055		216.8	-11.8219	-10.991	-11.7655	-11.5034	-11.5986	-11.6469	-11.444
				216.7	-13.7141	-12.8774	-13.1409	-13.4212	-13.0671	-12.8454	-12.4545	-13.0813	-13.525	-12.295	-12.2254	-12.1294	-12.6852	-11.6786	-12.645	-12.4783	-13.0247	-12.0099	-12.375	-11.9066	-12.6566	-11.4828	-11.6672	-11.6665	-11.7243	-10.879	-8.56765	-4.3013	-3.91469	-3.37461	-4.72854	-4.45892	-4.10558	-3.89947	-3.54499	-3.98128		216.7	-11.9638	-11.123	-11.8355	-11.7628	-11.7983	-11.8068	-11.6425
				216.6	-13.7888	-12.867	-13.2341	-13.3123	-12.9195	-12.7475	-12.3985	-13.1324	-13.5248	-12.3366	-12.192	-12.2168	-12.7609	-11.4743	-12.5367	-12.4212	-12.8942	-11.9531	-12.4332	-12.1642	-12.8256	-11.6298	-11.6709	-11.7401	-11.7063	-10.9609	-8.3317	-4.46717	-3.93335	-3.47837	-4.74757	-4.3683	-4.06024	-4.06664	-3.64154	-4.15591		216.6	-11.9251	-11.1785	-11.555	-11.6813	-11.7881	-11.7834	-11.6548
				216.5	-13.5203	-12.7544	-13.0684	-13.0929	-12.7835	-12.8198	-12.2321	-13.1779	-13.4563	-12.1526	-12.1093	-12.071	-12.7079	-11.3508	-12.3751	-12.3254	-12.8222	-11.9596	-12.4885	-12.348	-12.8934	-11.7701	-11.6359	-11.552	-11.734	-10.9757	-8.13418	-4.5557	-3.89319	-3.2601	-4.53058	-4.00891	-3.79333	-4.02002	-3.46317	-4.06173		216.5	-11.8005	-11.1876	-11.3025	-11.4484	-11.7478	-11.7007	-11.6415
				216.4	-13.4512	-12.8787	-13.1533	-13.0357	-12.9368	-13.0352	-12.3099	-13.4253	-13.3888	-12.509	-12.2608	-12.1798	-12.7082	-11.4539	-12.4598	-12.5553	-12.8668	-12.2823	-12.6276	-12.5897	-12.9422	-12.006	-11.7978	-11.5381	-11.8418	-11.2752	-8.18759	-4.87744	-4.1348	-3.55193	-4.48059	-3.94099	-3.9459	-4.30581	-3.60192	-4.34389		216.4	-11.7694	-11.2041	-11.2709	-11.4342	-11.7797	-11.669	-11.6273
				216.3	-13.395	-13.0547	-13.2186	-12.8962	-13.0453	-13.1961	-12.3954	-13.8139	-13.7505	-12.8929	-12.4014	-12.4128	-12.6673	-11.6626	-12.5398	-12.6398	-12.9245	-12.5956	-12.7774	-12.9915	-12.9163	-12.1797	-12.0299	-11.7688	-12.0507	-11.5188	-8.10082	-5.26262	-4.27305	-3.84136	-4.56101	-3.89058	-4.12389	-4.76801	-3.91257	-4.68175		216.3	-11.5648	-11.1383	-11.0482	-11.426	-11.6275	-11.5803	-11.5674
				216.2	-12.9836	-13.0694	-13.2075	-12.847	-13.0936	-13.1496	-12.4653	-13.8535	-13.677	-13.0518	-12.502	-12.4133	-12.5373	-11.7065	-12.5118	-12.5178	-12.8094	-12.5644	-12.9256	-12.9602	-12.7365	-12.2117	-12.1979	-11.8464	-12.0873	-11.3229	-7.87331	-5.26418	-4.19544	-3.9668	-4.38115	-3.75453	-4.10141	-4.9545	-4.05376	-4.71545		216.2	-11.1559	-10.8716	-10.6904	-11.0174	-11.3969	-11.2804	-11.2452
				216.1	-12.8762	-12.9919	-13.3015	-13.1964	-12.9032	-13.2101	-12.7388	-13.7605	-13.7872	-13.4523	-12.8636	-12.6013	-12.6376	-11.9815	-12.5459	-12.58	-12.8769	-12.5496	-13.1142	-12.8884	-12.6679	-12.4631	-12.4458	-12.1134	-12.2199	-11.2881	-7.92986	-5.36415	-4.25349	-4.23829	-4.44067	-3.87033	-4.29928	-5.09745	-4.19044	-4.75103		216.1	-10.9819	-10.8359	-10.5091	-10.7029	-11.3611	-11.3829	-11.0512
				216	-12.8456	-12.8414	-13.3212	-13.2395	-12.7353	-13.1898	-12.8603	-13.4104	-13.7435	-13.5247	-12.9615	-12.6549	-12.5993	-12.1174	-12.4696	-12.6961	-12.8156	-12.4004	-13.0753	-12.8374	-12.5564	-12.5148	-12.5723	-12.1038	-12.1075	-11.2005	-7.85012	-5.2466	-4.36	-4.27637	-4.31256	-3.85282	-4.43144	-5.13063	-4.16724	-4.72982		216	-10.812	-10.7543	-10.6387	-10.6594	-11.2926	-11.5756	-10.9826
				215.9	-12.8207	-12.8992	-13.4651	-13.3574	-12.8693	-13.234	-13.0007	-13.2534	-13.7855	-13.4644	-13.042	-12.8504	-12.6365	-12.2421	-12.4109	-12.9926	-12.8829	-12.3875	-13.0391	-12.8467	-12.5097	-12.6368	-12.7459	-12.1194	-12.1556	-11.2143	-7.82905	-4.98101	-4.60381	-4.4065	-4.2179	-3.9537	-4.52676	-5.25658	-4.0738	-4.59704		215.9	-10.564	-10.4757	-10.6276	-10.5198	-11.0413	-11.3776	-10.8411
				215.8	-12.7857	-12.9619	-13.4215	-13.4136	-12.8762	-13.2092	-13.0069	-13.2159	-13.9664	-13.632	-13.1083	-13.0087	-12.6762	-12.5933	-12.393	-13.4587	-13.0505	-12.3406	-13.0411	-12.9152	-12.6029	-12.681	-12.8986	-11.9816	-12.1444	-11.2376	-8.06374	-4.9406	-4.62687	-4.46085	-4.34277	-4.14279	-4.70325	-5.3826	-4.1238	-4.38911		215.8	-10.5368	-10.2991	-10.8387	-10.6156	-10.9738	-11.173	-10.8773
				215.7	-12.7261	-13.035	-13.2535	-13.454	-12.8056	-12.9848	-13.0469	-13.0934	-13.8091	-13.6994	-13.1173	-13.0096	-12.6576	-12.7468	-12.4537	-13.5674	-13.056	-12.2873	-12.9418	-12.9486	-12.6129	-12.5469	-12.8758	-11.9261	-12.1095	-11.2825	-8.08354	-4.74038	-4.79101	-4.59979	-4.30326	-4.40284	-5.02755	-5.1144	-4.08371	-4.22905		215.7	-10.5053	-10.2911	-11.2229	-10.9939	-11.1544	-11.245	-10.9244
				215.6	-12.6438	-13.0214	-13.0827	-13.2789	-12.5257	-12.6534	-13.0086	-12.879	-13.6303	-13.5559	-13.0415	-13.0876	-12.6234	-12.7347	-12.5775	-13.2686	-12.9807	-12.19	-12.8725	-13.0644	-12.6769	-12.3679	-12.7291	-11.8785	-12.0845	-11.011	-7.9225	-4.47471	-4.84645	-4.45944	-4.17962	-4.57018	-5.00479	-4.73263	-4.13709	-3.78959		215.6	-10.5913	-10.2138	-11.3883	-11.0965	-11.1384	-11.1843	-10.7914
				215.5	-12.5042	-12.8718	-12.8944	-13.1414	-12.3793	-12.2006	-12.8798	-12.4007	-13.3048	-13.1885	-12.9766	-13.1496	-12.5155	-12.678	-12.7858	-13.2131	-12.7795	-11.9698	-12.6621	-12.9592	-12.6634	-12.1107	-12.5723	-11.7813	-11.9454	-10.6365	-7.86664	-3.9147	-4.80824	-4.2223	-4.06595	-4.58868	-4.67029	-4.3858	-4.00304	-3.23384		215.5	-10.6742	-10.2216	-11.5219	-11.2003	-11.0295	-11.2235	-10.6683
				215.4	-12.4369	-12.6331	-12.699	-13.0142	-12.2174	-11.8772	-12.7435	-12.1263	-12.967	-13.0608	-12.7968	-13.1676	-12.3305	-12.6472	-12.7556	-13.1826	-12.5281	-11.7787	-12.5732	-12.7881	-12.7027	-11.9137	-12.5641	-11.7155	-11.7252	-10.5147	-7.99378	-3.65971	-4.50804	-3.86457	-3.88815	-4.5442	-4.44667	-4.08465	-3.75157	-2.98224		215.4	-11.0504	-10.4158	-11.7849	-11.3704	-11.1298	-11.4479	-10.6439
				215.3	-12.3938	-12.7105	-12.6976	-12.8342	-12.3989	-11.91	-12.5796	-12.1853	-12.8128	-12.853	-12.6646	-13.3066	-12.2525	-12.7517	-12.6236	-13.1654	-12.3316	-11.8842	-12.6193	-12.6474	-12.7344	-11.8401	-12.5043	-11.7752	-11.7325	-10.5398	-8.07373	-3.6224	-4.5189	-3.51119	-3.71594	-4.44993	-4.32536	-3.96209	-3.65255	-2.96405		215.3	-11.3821	-10.5155	-11.9113	-11.6624	-11.2028	-11.5974	-10.7718
				215.2	-12.3798	-12.8673	-12.5914	-12.7012	-12.6113	-12.0915	-12.4296	-12.3984	-12.7495	-12.8056	-12.4679	-13.2697	-12.1894	-12.9995	-12.6772	-12.834	-12.205	-11.9414	-12.523	-12.6164	-12.7151	-11.9081	-12.3813	-11.8474	-11.7867	-10.5212	-8.2431	-3.68969	-4.30226	-3.5029	-3.59333	-4.50729	-4.28353	-3.99957	-3.71722	-2.83709		215.2	-11.3528	-10.4307	-11.7341	-11.7769	-10.9724	-11.4195	-10.5725
				215.1	-12.3435	-13.1156	-12.5567	-12.6446	-12.7674	-12.4053	-12.3756	-12.5702	-12.7574	-12.8584	-12.5766	-13.1115	-12.3484	-13.1396	-12.8153	-12.7243	-12.2815	-11.9361	-12.5051	-12.5801	-12.7303	-12.0716	-12.1918	-12.0102	-11.7892	-10.511	-8.28888	-4.05146	-4.08704	-3.57321	-3.68423	-4.3892	-4.28039	-4.046	-3.8821	-2.62845		215.1	-11.2743	-10.4675	-11.5996	-11.6111	-10.837	-11.5021	-10.3884
				215	-12.5208	-13.2263	-12.6409	-12.8618	-12.8673	-12.7464	-12.4883	-12.6885	-12.5882	-12.8497	-12.6281	-13.1404	-12.5729	-13.189	-13.0154	-12.541	-12.4839	-12.2325	-12.3973	-12.5163	-12.7198	-12.1313	-12.1169	-12.3763	-11.7591	-10.4978	-8.33303	-4.22399	-3.96227	-3.53875	-3.82913	-4.32329	-4.06555	-3.88858	-4.01267	-2.76141		215	-11.258	-10.4002	-11.534	-11.2867	-10.7544	-11.6267	-10.2092
				214.9	-12.6639	-13.131	-12.8356	-12.8636	-13.0297	-12.9069	-12.6052	-12.6635	-12.5951	-12.8441	-12.6592	-13.2039	-12.6549	-13.2383	-13.1034	-12.4145	-12.5856	-12.5655	-12.2606	-12.3553	-12.5684	-12.1946	-12.1236	-12.5305	-11.9606	-10.4327	-8.51498	-4.34062	-3.8453	-3.41712	-4.02233	-4.24737	-3.63693	-3.89111	-4.10193	-2.9163		214.9	-11.2477	-10.1191	-11.1378	-10.7064	-10.5176	-11.3914	-10.0051
				214.8	-13.036	-13.1985	-12.8877	-12.9853	-13.3953	-13.1272	-12.6412	-12.6876	-12.8971	-13.0586	-12.7221	-13.2852	-12.8957	-13.4111	-13.0928	-12.6055	-12.6804	-12.7971	-12.3782	-12.2534	-12.3931	-12.376	-12.2643	-12.6135	-12.0823	-10.4339	-8.75116	-4.58267	-3.84325	-3.42419	-4.4308	-4.22522	-3.44622	-4.07125	-4.19092	-3.26909		214.8	-11.1471	-10.0591	-10.8248	-10.4477	-10.4711	-11.3888	-9.95347
				214.7	-13.3382	-13.3413	-12.9471	-13.3149	-13.5679	-13.3088	-12.6347	-12.8066	-13.2274	-13.1701	-12.7378	-13.2218	-13.1611	-13.607	-12.8486	-12.6238	-12.8434	-12.9589	-12.5048	-12.2723	-12.3312	-12.62	-12.3772	-12.7788	-12.0719	-10.7218	-8.92599	-4.76751	-3.97779	-3.70311	-4.72369	-4.35008	-3.48725	-4.24163	-4.1518	-3.64133		214.7	-11.2747	-10.2288	-10.8436	-10.4302	-10.787	-11.5663	-10.1472
				214.6	-13.49	-13.4633	-13.0757	-13.5725	-13.6004	-13.3649	-12.7458	-12.8271	-13.5099	-13.1899	-12.9478	-13.2798	-13.6445	-13.5053	-12.8465	-12.6774	-13.1471	-13.2026	-12.5723	-12.2228	-12.3284	-12.7103	-12.44	-12.8388	-12.1691	-10.9797	-8.97409	-5.00493	-4.23253	-3.79303	-4.84035	-4.41169	-3.67986	-4.18218	-4.23801	-3.78853		214.6	-11.4004	-10.1948	-10.6148	-10.3567	-11.0979	-11.4358	-10.2983
				214.5	-13.5795	-13.4714	-13.161	-13.518	-13.5317	-13.3799	-12.7456	-12.7085	-13.5743	-13.2433	-12.7691	-13.251	-13.9325	-13.2411	-12.9873	-12.6671	-13.1851	-13.1751	-12.2664	-12.1854	-12.275	-12.5149	-12.1989	-12.6697	-12.0985	-11.0876	-8.93211	-5.0951	-4.28925	-3.76776	-4.96329	-4.49014	-3.59738	-4.10317	-4.31653	-3.67375		214.5	-11.2407	-10.3203	-10.4818	-10.4363	-11.247	-11.2456	-10.2512
				214.4	-13.6666	-13.4671	-13.245	-13.5603	-13.3171	-13.1471	-12.6975	-12.5512	-13.4271	-13.1965	-12.7755	-13.3113	-14.0087	-12.9231	-13.0369	-12.6545	-13.1484	-13.0818	-12.2223	-11.9767	-12.3417	-12.315	-12.1508	-12.6253	-12.0958	-11.0355	-8.68954	-4.9096	-4.447	-3.71842	-5.05709	-4.31994	-3.55317	-4.06373	-4.30031	-3.66656		214.4	-11.0932	-10.378	-10.4501	-10.5175	-11.3625	-11.1729	-10.42
				214.3	-13.773	-13.4481	-13.333	-13.6344	-13.1934	-12.9614	-12.9002	-12.5325	-13.3535	-13.124	-12.8213	-13.5598	-14.0753	-12.8459	-13.1583	-12.5207	-13.0984	-13.0994	-12.3387	-11.9954	-12.5425	-12.2594	-12.3142	-12.377	-12.1382	-11.1902	-8.74354	-4.77477	-4.53411	-3.68862	-5.01861	-4.18187	-3.53795	-4.06248	-4.26456	-3.76033		214.3	-10.9049	-10.3349	-10.2048	-10.6145	-11.3382	-11.0841	-10.4838
				214.2	-13.8002	-13.3711	-13.1643	-13.4884	-12.8889	-12.6724	-12.907	-12.3978	-13.45	-12.8803	-12.6902	-13.4047	-13.9696	-12.7128	-13.1585	-12.4204	-12.9134	-12.8824	-12.5246	-11.8733	-12.4969	-12.1186	-12.4107	-11.9088	-12.029	-11.3186	-8.7981	-4.48817	-4.44907	-3.61146	-4.61194	-4.01718	-3.62051	-4.04359	-4.08819	-3.68982		214.2	-10.7958	-10.4876	-10.046	-10.7283	-11.368	-10.9632	-10.5715
				214.1	-13.6974	-13.4785	-13.1375	-13.4702	-12.7675	-12.6681	-13.039	-12.5441	-13.504	-12.8586	-12.6452	-13.412	-14.0855	-12.6934	-13.2249	-12.4824	-12.7874	-12.5751	-12.6849	-11.9872	-12.6471	-12.1525	-12.4215	-11.8706	-11.8469	-11.3967	-8.86315	-4.39059	-4.51746	-3.74321	-4.38328	-4.05366	-4.01057	-4.03523	-4.13515	-3.83019		214.1	-10.868	-10.826	-10.1926	-11.0498	-11.5629	-10.9259	-10.8044
				214	-13.2736	-13.3106	-13.1892	-13.3153	-12.4364	-12.6588	-13.0952	-12.6797	-13.3649	-12.6963	-12.6515	-13.2872	-13.882	-12.6112	-13.1277	-12.3239	-12.6508	-12.3992	-12.6593	-11.9005	-12.7161	-11.9631	-12.3815	-11.8208	-11.5103	-11.3141	-8.65884	-4.22262	-4.33112	-3.8779	-4.02095	-3.80619	-4.38139	-3.88976	-3.97241	-3.78937		214	-10.99	-10.8823	-10.4345	-11.202	-11.6308	-11.0193	-10.8683
				213.9	-12.98	-13.2071	-13.2842	-13.0454	-12.3503	-12.7746	-13.2773	-12.8459	-13.1766	-12.8396	-12.5894	-13.3363	-13.7758	-12.6407	-13.1572	-12.4443	-12.5958	-12.538	-12.7049	-11.8284	-12.745	-11.8479	-12.3267	-11.8714	-11.7121	-11.275	-8.6024	-4.4245	-4.13504	-3.89212	-3.78388	-3.73145	-4.64831	-3.83824	-4.19871	-3.76432		213.9	-10.9649	-10.7846	-10.331	-11.1561	-11.4129	-10.9178	-10.7787
				213.8	-12.5526	-13.0144	-13.2023	-12.7427	-12.2852	-12.8008	-13.1595	-12.8821	-12.8697	-13.0099	-12.4187	-13.2065	-13.4456	-12.687	-13.1418	-12.446	-12.4084	-12.3523	-12.6518	-11.7157	-12.5621	-11.4957	-12.1316	-11.7921	-11.7422	-11.0713	-8.52039	-4.29333	-3.86427	-3.8987	-3.77271	-3.61765	-4.57797	-3.7955	-4.1986	-3.7494		213.8	-10.9005	-10.8439	-10.3404	-11.182	-11.2014	-10.9183	-10.6843
				213.7	-12.359	-13.1945	-13.3875	-12.7816	-12.4923	-12.9548	-13.2994	-13.3024	-12.9199	-13.1792	-12.6745	-13.218	-13.3717	-13.0415	-13.1196	-12.495	-12.4576	-12.4129	-12.8485	-11.9686	-12.6514	-11.7376	-12.3625	-12.0506	-11.9679	-10.9762	-8.64789	-4.48506	-3.9088	-4.22444	-3.77674	-3.9078	-4.71979	-3.93437	-4.3205	-3.98802		213.7	-10.7064	-10.8235	-10.2978	-10.8718	-10.7481	-10.6863	-10.3752
				213.6	-12.2976	-13.3347	-13.2985	-12.8973	-12.7744	-13.0762	-13.4909	-13.6051	-13.2151	-13.2555	-12.8661	-13.2361	-13.5604	-13.1921	-13.357	-12.5233	-12.9465	-12.5689	-13.0896	-12.2031	-12.7299	-12.1643	-12.6757	-12.2384	-12.1308	-11.0258	-8.82381	-4.91252	-3.85394	-4.54926	-3.92419	-4.35081	-4.94559	-3.95182	-4.43821	-4.25978		213.6	-10.6792	-10.857	-10.2607	-10.5726	-10.4658	-10.4903	-10.2532
				213.5	-12.385	-13.5673	-13.2008	-13.0846	-12.9775	-13.2346	-13.4891	-13.8865	-13.5861	-13.4966	-12.968	-13.1206	-13.7229	-13.3158	-13.6361	-12.8471	-13.4111	-12.8602	-13.2559	-12.4889	-12.798	-12.5102	-12.7111	-12.4635	-12.2395	-11.0864	-8.95667	-5.35208	-3.97012	-4.78372	-3.97669	-4.86889	-5.15657	-4.09873	-4.74274	-4.50992		213.5	-10.8694	-10.9577	-10.2624	-10.3572	-10.3176	-10.4484	-10.2427
				213.4	-12.2233	-13.6141	-13.1284	-13.062	-13.131	-13.3258	-13.3043	-13.9086	-13.3821	-13.5999	-12.8746	-13.0543	-13.7106	-13.2905	-13.5318	-12.7485	-13.4243	-13.0066	-13.1385	-12.5137	-12.736	-12.6084	-12.4627	-12.7227	-12.1022	-10.9051	-8.79544	-5.43365	-4.04322	-4.67459	-4.13932	-5.07291	-4.96742	-4.0209	-4.6769	-4.65436		213.4	-10.9229	-11.0043	-10.2493	-10.2588	-10.2441	-10.3402	-10.228
				213.3	-12.3278	-13.5239	-13.0582	-13.0166	-13.295	-13.3977	-13.1106	-13.835	-13.3511	-13.5896	-12.9991	-13.0067	-13.5859	-13.311	-13.4254	-12.7508	-13.4856	-13.1361	-13.0796	-12.5922	-12.5614	-12.6129	-12.316	-12.8725	-12.3585	-10.6852	-8.75868	-5.53945	-4.20256	-4.40613	-4.17462	-5.07132	-4.72946	-4.11955	-4.61394	-4.74356		213.3	-10.7755	-10.8986	-10.2289	-10.1703	-10.1492	-10.3282	-10.1558
				213.2	-12.5091	-13.5869	-12.9549	-12.9471	-13.5657	-13.2999	-12.9624	-13.6392	-13.3476	-13.5583	-13.0697	-12.9682	-13.5006	-13.3056	-13.399	-12.698	-13.3692	-13.039	-13.1814	-12.5665	-12.4879	-12.7814	-12.28	-12.9175	-12.6496	-10.6986	-8.69178	-5.49908	-4.40551	-4.25315	-4.19378	-4.96276	-4.36584	-4.23018	-4.64891	-4.63036		213.2	-10.6597	-10.9534	-10.1503	-10.2366	-10.0651	-10.2837	-10.1464
				213.1	-12.7058	-13.6314	-12.8899	-12.8225	-13.6618	-12.973	-12.833	-13.5224	-13.2003	-13.4049	-13.0338	-13.0215	-13.4794	-13.1642	-13.478	-12.5955	-13.2006	-12.7804	-13.3187	-12.3921	-12.525	-12.897	-12.199	-12.8294	-12.6068	-10.7692	-8.50806	-5.54165	-4.55271	-4.21079	-4.23533	-4.72242	-3.982	-4.18948	-4.31694	-4.49867		213.1	-10.6867	-11.1342	-10.3011	-10.4305	-10.1487	-10.3028	-10.4159
				213	-12.8768	-13.6473	-13.1008	-12.7802	-13.725	-12.9058	-12.7758	-13.4428	-13.3216	-13.1635	-13.1133	-13.0351	-13.437	-13.0102	-13.5065	-12.6953	-13.2537	-12.7707	-13.4579	-12.3529	-12.6745	-13.0949	-12.2493	-12.8565	-12.4059	-10.7556	-8.31008	-5.56637	-4.56507	-4.1598	-4.0115	-4.54375	-3.85135	-4.16987	-4.15184	-4.42075		213	-10.6093	-11.1135	-10.4549	-10.3626	-10.1413	-10.1644	-10.5072
				212.9	-13.1222	-13.5905	-13.2026	-13.0134	-13.8037	-12.9075	-12.918	-13.3586	-13.4184	-13.038	-13.266	-13.0897	-13.4286	-13.0039	-13.6909	-12.9704	-13.4691	-12.7747	-13.6163	-12.2639	-12.9353	-13.1579	-12.434	-12.6619	-12.193	-10.8719	-8.30884	-5.37145	-4.45316	-4.10164	-4.09793	-4.49658	-3.89793	-4.29754	-4.32351	-4.33917		212.9	-10.5403	-11.0955	-10.5421	-10.2696	-10.3308	-10.1706	-10.5162
				212.8	-12.9863	-13.1052	-12.8063	-12.6999	-13.4658	-12.5905	-12.503	-12.9017	-13.1186	-12.7973	-13.0012	-12.7524	-12.9366	-12.7129	-13.4804	-12.8764	-13.1159	-12.4931	-13.4307	-12.0414	-12.5474	-12.7878	-11.9427	-12.2123	-11.7675	-10.5357	-7.87312	-4.77066	-3.89646	-3.73057	-3.68986	-3.87723	-3.38015	-4.03709	-3.99233	-3.86165		212.8	-10.6144	-11.0419	-10.4028	-10.421	-10.5992	-10.2865	-10.6409
				212.7	-12.8579	-12.7523	-12.8587	-12.6366	-13.3368	-12.4794	-12.3598	-12.4796	-12.8581	-12.6911	-12.8508	-12.5768	-12.6576	-12.5504	-13.1852	-12.9109	-12.8185	-12.3131	-13.1433	-11.8233	-12.1945	-12.2416	-11.7727	-11.9388	-11.4418	-10.3175	-7.62831	-4.32962	-3.66602	-3.235	-3.54911	-3.22677	-2.97318	-3.70275	-3.5848	-3.56474		212.7	-10.5663	-10.9462	-10.4112	-10.5244	-10.6646	-10.2524	-10.7215
				212.6	-12.6678	-12.396	-12.7818	-12.6049	-13.1878	-12.2287	-12.2307	-12.3031	-12.6474	-12.4194	-12.7983	-12.4882	-12.3164	-12.3601	-13.012	-12.9369	-12.5987	-12.0796	-12.9206	-11.7486	-11.9529	-11.8111	-11.7597	-11.8002	-11.4014	-10.0636	-7.62213	-4.00941	-3.3964	-2.95985	-3.32833	-2.93246	-2.64764	-3.4727	-3.08467	-3.35919		212.6	-10.5498	-10.9945	-10.6799	-10.5761	-10.8727	-10.1528	-10.8104
				212.5	-12.3519	-12.2964	-12.887	-12.6231	-13.1831	-12.0479	-12.1879	-12.2742	-12.6984	-12.3447	-12.7634	-12.3658	-12.2142	-12.4062	-12.9427	-13.0424	-12.5535	-11.9103	-12.9337	-11.7674	-12.1826	-11.6782	-11.8647	-11.7811	-11.269	-10.0962	-7.49791	-3.96905	-3.385	-2.9722	-3.27987	-2.88178	-2.38544	-3.26672	-3.09661	-3.19285		212.5	-10.7031	-11.0212	-10.8375	-10.6879	-11.0662	-10.1749	-10.7805
				212.4	-12.1453	-12.2422	-12.6038	-12.6923	-13.1032	-11.9799	-12.2364	-12.104	-12.4638	-12.2345	-12.6456	-12.272	-12.2175	-12.166	-12.7706	-12.9043	-12.4315	-11.7953	-12.7875	-11.5682	-12.2613	-11.4337	-11.9719	-11.6251	-10.9027	-10.0915	-7.42541	-3.71201	-3.20236	-2.96162	-3.14007	-2.84549	-2.36102	-2.98475	-2.91876	-3.12047		212.4	-10.6946	-11.1333	-11.0183	-10.6914	-11.1222	-10.2173	-10.7491
				212.3	-12.141	-12.0836	-12.4721	-12.8137	-13.1226	-12.308	-12.1715	-12.075	-12.4292	-12.2523	-12.8472	-12.0509	-12.2665	-12.1063	-12.709	-12.849	-12.6768	-12.043	-12.6933	-11.808	-12.3559	-11.4281	-11.987	-11.5425	-10.6927	-10.1858	-7.53347	-3.45043	-3.00974	-2.64061	-3.12349	-2.8966	-2.58005	-2.75513	-3.05099	-3.12834		212.3	-10.782	-11.1595	-11.0148	-10.7519	-11.1226	-10.265	-10.621
				212.2	-12.3471	-12.2352	-12.2995	-12.9284	-13.0488	-12.4201	-12.2581	-12.016	-12.3786	-12.2352	-12.8442	-11.9463	-12.3761	-12.1338	-12.7424	-12.6599	-12.9885	-12.1883	-12.5244	-12.2569	-12.3438	-11.6075	-12.2159	-11.4289	-10.6376	-10.46	-7.79287	-3.1523	-2.96279	-2.47138	-3.28817	-2.86844	-2.78596	-2.7396	-3.14165	-3.07209		212.2	-10.8425	-11.2928	-11.0186	-10.9627	-11.1597	-10.358	-10.7083
				212.1	-12.376	-12.4359	-12.0885	-12.9803	-13.0165	-12.2319	-12.2336	-11.9649	-12.3121	-12.1917	-12.458	-11.9681	-12.3119	-11.9007	-12.7364	-12.4623	-13.056	-12.2565	-12.4947	-12.378	-12.0682	-11.799	-12.0934	-11.3449	-10.6413	-10.5925	-7.84704	-3.03799	-2.97002	-2.47572	-3.45514	-2.75271	-2.9562	-2.50637	-2.93261	-3.0611		212.1	-11.1195	-11.594	-11.228	-11.3127	-11.3051	-10.465	-11.1597
				212	-12.4925	-12.7918	-12.3089	-13.3551	-13.1149	-12.2692	-12.3424	-12.145	-12.4657	-12.4079	-12.318	-12.2691	-12.4514	-11.9438	-12.766	-12.423	-13.1458	-12.3945	-12.6237	-12.6554	-12.1633	-11.9094	-12.1379	-11.4401	-10.8319	-10.8732	-8.15443	-3.16188	-3.29806	-2.73107	-3.65652	-2.92915	-3.31431	-2.46048	-2.95487	-3.24155		212	-11.4421	-11.953	-11.5844	-11.6966	-11.3366	-10.689	-11.5849
				211.9	-12.4404	-12.846	-12.2963	-13.1316	-12.8819	-12.0495	-12.3546	-12.0894	-12.4045	-12.2182	-12.1214	-12.292	-12.4702	-12.0259	-12.6102	-12.5048	-12.9397	-12.2278	-12.4783	-12.8018	-12.2039	-11.8202	-12.1932	-11.5305	-10.767	-11.0357	-8.22415	-3.19828	-3.40145	-2.86165	-3.52873	-3.04792	-3.16582	-2.17307	-2.94737	-3.15567		211.9	-11.6421	-12.2387	-11.7476	-11.8573	-11.2765	-10.7006	-11.5474
				211.8	-12.528	-12.9175	-12.2263	-12.9202	-12.8103	-12.1439	-12.2885	-12.1223	-12.4442	-12.3845	-12.097	-12.2419	-12.557	-12.1064	-12.5741	-12.5687	-12.87	-12.2028	-12.4017	-12.7537	-12.3367	-11.9613	-12.2956	-11.5166	-10.6893	-11.2545	-8.07136	-3.34297	-3.67948	-2.79139	-3.57087	-3.31893	-3.2485	-2.24043	-3.04337	-3.09291		211.8	-11.6614	-12.3162	-11.7604	-11.923	-11.3035	-10.6421	-11.5368
				211.7	-12.9422	-13.1899	-12.4765	-13.0598	-12.8101	-12.433	-12.4779	-12.1933	-12.5798	-12.6217	-12.1408	-12.4134	-12.8781	-12.192	-12.6666	-12.5859	-13.1085	-12.4538	-12.4148	-12.659	-12.2919	-12.1244	-12.3223	-11.577	-10.8461	-11.4596	-8.24347	-3.43165	-3.83466	-2.77502	-3.56197	-3.51197	-3.60822	-2.58508	-3.13577	-3.15863		211.7	-11.8289	-12.4215	-11.7686	-12.1302	-11.3043	-10.9841	-11.6949
				211.6	-13.2441	-13.0581	-12.6478	-12.8519	-12.7848	-12.6537	-12.5532	-12.4242	-12.7712	-12.7981	-12.0117	-12.4887	-12.8917	-12.1314	-12.6747	-12.5834	-13.2694	-12.5983	-12.4749	-12.6167	-12.0945	-12.0617	-12.135	-11.4809	-10.8757	-11.4258	-8.36987	-3.49662	-3.89389	-2.82767	-3.48961	-3.46044	-3.65216	-2.72693	-3.02031	-3.14805		211.6	-11.8709	-12.3924	-11.5801	-12.0897	-11.359	-11.0652	-11.7737
				211.5	-13.2821	-13.1212	-12.9074	-12.7871	-12.8733	-12.5869	-12.6195	-12.6665	-12.9854	-12.7838	-11.9146	-12.4529	-12.8849	-12.3802	-12.6969	-12.7026	-13.4201	-12.4891	-12.3794	-12.6896	-11.7336	-11.9819	-12.0643	-11.686	-11.0175	-11.3635	-8.24011	-3.69188	-3.99296	-3.11409	-3.42495	-3.43457	-3.55921	-2.91751	-2.81875	-3.21284		211.5	-12.0262	-12.4054	-11.4087	-12.0438	-11.5109	-11.2809	-11.9151
				211.4	-13.3949	-13.032	-13.1766	-12.9323	-13.0027	-12.7045	-12.6774	-12.8856	-13.1856	-12.9313	-11.9066	-12.4942	-12.8346	-12.645	-12.6216	-12.9969	-13.4502	-12.3626	-12.4365	-12.6121	-11.4341	-11.7052	-11.9784	-11.7871	-11.2447	-11.2875	-8.16861	-3.8105	-4.06828	-3.27747	-3.2794	-3.52841	-3.53822	-3.06508	-2.87237	-3.31317		211.4	-11.9889	-12.341	-11.2822	-12.0276	-11.8507	-11.3959	-11.9837
				211.3	-13.5681	-12.9648	-13.3766	-12.8985	-13.1069	-12.8251	-12.7099	-13.0865	-13.2227	-13.3016	-12.1114	-12.6089	-12.9002	-12.7772	-12.5546	-13.0268	-13.3858	-12.3047	-12.256	-12.4043	-11.4991	-11.4465	-11.9206	-11.9564	-11.3762	-11.1555	-8.23672	-4.059	-4.03568	-3.22199	-3.2036	-3.72334	-3.62152	-3.28502	-3.01788	-3.50186		211.3	-11.8385	-12.1779	-11.1865	-11.7951	-11.846	-11.4119	-11.7288
				211.2	-13.5272	-12.8168	-13.2585	-12.6321	-13.0062	-12.9022	-12.7181	-12.9378	-13.2745	-13.3853	-12.3451	-12.6718	-12.9448	-12.9035	-12.3615	-13.0605	-13.1966	-12.1131	-12.119	-12.1493	-11.4397	-11.3125	-11.9429	-12.1744	-11.192	-10.9444	-8.15077	-4.00588	-4.06203	-3.12717	-3.06533	-3.58103	-3.48734	-3.42864	-2.94729	-3.52339		211.2	-11.4597	-11.6355	-10.8796	-11.3194	-11.7155	-11.2476	-11.3981
				211.1	-13.451	-12.6971	-13.3038	-12.6885	-13.2285	-13.0854	-12.8129	-13.0997	-13.4332	-13.3896	-12.6232	-12.7749	-12.9671	-12.9807	-12.4266	-13.0466	-13.2733	-12.3001	-12.3001	-11.985	-11.6252	-11.5332	-12.0621	-12.1744	-11.1622	-10.7784	-8.2195	-3.81139	-4.12808	-3.02053	-3.16483	-3.61036	-3.59805	-3.84601	-3.07142	-3.59137		211.1	-11.2323	-11.2867	-10.933	-11.049	-11.7509	-11.1924	-11.3839
				211	-13.5462	-12.5262	-13.2087	-13.0503	-13.47	-13.1129	-12.8544	-13.2705	-13.7309	-13.6321	-12.9716	-13.0196	-12.9122	-12.9143	-12.5538	-12.9496	-13.4069	-12.3808	-12.5906	-12.0693	-11.7677	-11.7551	-12.1909	-12.1112	-11.4164	-10.5799	-8.50861	-3.84726	-3.86953	-3.09015	-3.10884	-3.55282	-3.85562	-4.0057	-3.24451	-3.68572		211	-11.2595	-11.1436	-10.9586	-11.0058	-11.5785	-11.3436	-11.4489
				210.9	-13.507	-12.2194	-13.0962	-13.051	-13.525	-12.7692	-12.8088	-13.3315	-13.8488	-13.6747	-13.2161	-12.9822	-12.7802	-12.8122	-12.4177	-12.8871	-13.1914	-12.37	-12.6239	-12.0439	-11.8266	-11.6986	-12.4899	-12.0919	-11.4344	-10.365	-8.46547	-3.78798	-3.54417	-3.14811	-3.0692	-3.22415	-3.82351	-3.72889	-3.25622	-3.7459		210.9	-11.3793	-11.1301	-10.8831	-10.853	-11.619	-11.2832	-11.4782
				210.8	-13.4682	-12.1904	-13.1044	-13.1997	-13.5506	-12.6461	-12.7302	-13.4662	-13.7598	-13.7019	-13.5316	-12.8817	-12.782	-12.9806	-12.3946	-12.9264	-13.023	-12.2304	-12.6064	-12.2493	-11.9857	-11.8404	-12.6678	-12.1552	-11.4572	-10.1575	-8.34684	-3.83779	-3.46761	-3.17707	-3.09778	-3.13532	-3.86387	-3.51704	-3.26598	-3.7656		210.8	-11.2479	-10.8729	-10.8669	-10.8237	-11.4699	-11.0793	-11.5199
				210.7	-13.237	-12.1844	-13.1031	-13.2035	-13.5374	-12.4522	-12.7635	-13.3335	-13.7543	-13.515	-13.7469	-12.6998	-12.7545	-12.7007	-12.3011	-13.008	-12.813	-12.1541	-12.6647	-12.478	-12.024	-11.772	-12.7131	-11.9854	-11.5367	-9.96338	-8.38774	-3.76505	-3.23178	-3.05603	-3.27656	-3.12331	-3.9034	-3.42733	-3.34878	-3.4479		210.7	-11.1069	-10.6026	-10.9579	-10.7571	-11.3039	-10.913	-11.4419
				210.6	-13.1562	-12.2583	-13.0948	-13.0872	-13.4973	-12.2173	-13.0673	-13.3009	-13.7124	-13.3973	-13.9742	-12.6401	-12.8124	-12.5616	-12.4098	-12.9174	-12.5345	-12.2737	-12.7447	-12.463	-12.388	-11.839	-12.6385	-11.8951	-11.3932	-9.67248	-8.41887	-3.75759	-3.01291	-3.09862	-3.50561	-3.18115	-3.95875	-3.27376	-3.16937	-3.09844		210.6	-10.9727	-10.5677	-11.24	-10.6807	-10.9762	-10.8389	-11.3481
				210.5	-12.8477	-12.3514	-13.0793	-13.1215	-13.3799	-12.1634	-13.0339	-13.2464	-13.7765	-13.3755	-14.2039	-12.6265	-12.6358	-12.6636	-12.3664	-12.8431	-12.2281	-12.163	-12.9156	-12.5204	-12.5561	-11.9996	-12.5444	-11.7489	-11.4035	-9.54215	-8.32811	-3.80037	-2.97118	-3.19773	-3.4197	-3.1464	-3.77995	-3.0476	-2.95145	-2.76655		210.5	-10.8894	-10.5383	-11.302	-10.7365	-10.8157	-10.8984	-11.3351
				210.4	-12.6455	-12.41	-12.7766	-13.2673	-13.2362	-11.9897	-12.7525	-13.2147	-13.6422	-13.3633	-14.1693	-12.5696	-12.3544	-12.5917	-12.4049	-12.7256	-12.0332	-11.891	-12.8005	-12.5572	-12.742	-12.0355	-12.3086	-11.5337	-11.6788	-9.6143	-8.41029	-3.7189	-2.69071	-2.90399	-3.18003	-3.30942	-3.62333	-2.95528	-2.8543	-2.69885		210.4	-10.9209	-10.671	-11.3422	-10.9398	-10.9979	-10.9797	-11.3227
				210.3	-12.9951	-12.7008	-12.6149	-13.3418	-13.2799	-11.9565	-12.7171	-13.1983	-13.5793	-13.6444	-14.2659	-12.5426	-12.2608	-12.712	-12.8523	-12.6601	-12.1379	-11.732	-12.6527	-12.7363	-12.8948	-12.1653	-12.2897	-11.6235	-12.1304	-9.76717	-8.52288	-4.08306	-2.44489	-2.66212	-3.12903	-3.53761	-3.46609	-2.92049	-2.74164	-2.74974		210.3	-11.1218	-10.9179	-11.5413	-11.2246	-11.1739	-11.1697	-11.3081
				210.2	-13.2374	-13.3902	-12.8016	-13.364	-13.397	-12.1905	-12.9087	-13.2762	-13.7915	-13.8295	-14.4158	-12.6092	-12.6216	-12.9139	-13.1976	-12.7684	-12.2085	-11.9243	-12.691	-12.7803	-13.0138	-12.2252	-12.4049	-12.0569	-12.3169	-10.2171	-8.57112	-4.21546	-2.54987	-2.41186	-3.17874	-3.77362	-3.36956	-3.07553	-2.7055	-2.92722		210.2	-11.4793	-11.1713	-11.6477	-11.3401	-11.5572	-11.5051	-11.4194
				210.1	-13.0784	-14.0604	-12.9709	-13.3781	-13.5428	-12.5672	-13.1267	-13.5139	-13.9209	-13.9742	-14.4333	-12.5577	-12.9171	-13.0925	-13.419	-12.7934	-12.2985	-12.0187	-12.7669	-12.9768	-13.3411	-12.2942	-12.3697	-12.3521	-12.6066	-10.5682	-8.64587	-4.36662	-2.68867	-2.58775	-3.39022	-4.10204	-3.40605	-3.2908	-2.72447	-2.98896		210.1	-11.4583	-11.1071	-11.6676	-11.3474	-11.5944	-11.7226	-11.3328
				210	-12.7416	-14.1671	-13.0108	-13.3903	-13.6722	-12.8851	-13.0495	-13.5708	-13.9919	-13.8765	-14.2142	-12.5364	-12.8003	-13.0176	-13.527	-12.6763	-12.4152	-12.0258	-12.7524	-12.8834	-13.3813	-12.3967	-12.4231	-12.2197	-12.6496	-10.485	-8.41249	-4.34623	-2.33265	-2.64232	-3.38569	-4.11328	-3.18919	-3.47581	-2.65199	-2.8259		210	-11.4191	-11.0978	-11.6828	-11.3843	-11.545	-11.883	-11.2341
				209.9	-12.7983	-14.2644	-13.0989	-13.4333	-13.651	-13.0715	-13.235	-13.7436	-13.9599	-13.9171	-14.0254	-12.6749	-12.7238	-13.2437	-13.6576	-12.6222	-12.4125	-12.146	-12.7941	-12.805	-13.4713	-12.7612	-12.5652	-12.1792	-12.6788	-10.6107	-8.11746	-4.50195	-2.18274	-2.62375	-3.19568	-4.10528	-3.08353	-3.50616	-2.65156	-2.98157		209.9	-11.6488	-11.4176	-11.7317	-11.5913	-11.7785	-12.2751	-11.2614
				209.8	-12.9004	-14.4174	-13.1763	-13.5755	-13.8038	-13.3902	-13.3255	-13.8815	-13.7926	-14.1896	-13.6651	-12.8506	-12.5996	-13.6529	-13.7075	-12.7611	-12.5512	-12.0816	-12.9377	-12.6453	-13.6841	-13.1967	-12.7976	-12.2675	-12.7669	-10.9035	-8.05898	-4.60229	-2.1134	-2.81474	-2.93202	-4.19343	-2.99853	-3.74033	-2.83139	-3.24681		209.8	-11.7762	-11.6702	-11.6416	-11.6317	-11.9853	-12.384	-11.3423
				209.7	-12.8071	-14.536	-12.9523	-13.5673	-13.9973	-13.5744	-13.4702	-13.8926	-13.7631	-14.0947	-13.5693	-12.9003	-12.7885	-13.8071	-13.7079	-12.8218	-12.792	-12.1373	-13.0822	-12.8017	-13.7866	-13.3197	-13.0632	-12.3589	-12.8838	-10.9819	-8.11328	-4.57646	-1.9123	-2.74562	-2.78967	-4.2997	-3.03597	-3.9299	-2.97598	-3.53895		209.7	-12.0212	-11.8659	-11.7794	-11.6792	-12.4072	-12.4222	-11.445
				209.6	-12.8566	-14.387	-13.0961	-13.6108	-14.1077	-13.8813	-13.8341	-13.9269	-13.8045	-13.8506	-13.5107	-12.8456	-12.9447	-13.9467	-13.7799	-13.1017	-12.9029	-12.5538	-13.2799	-12.8886	-13.7173	-13.3834	-13.5144	-12.4825	-12.8453	-10.7715	-7.99144	-4.65967	-2.00339	-2.94062	-2.80929	-4.15901	-3.20742	-4.00026	-3.04661	-3.73196		209.6	-12.2141	-11.8805	-11.8982	-12.018	-12.6046	-12.7312	-11.5837
				209.5	-12.8408	-14.3208	-13.3451	-13.8335	-14.1641	-14.2093	-14.129	-14.2073	-13.9212	-13.6004	-13.578	-12.8684	-13.0611	-13.9416	-13.5332	-13.3003	-12.9278	-12.7569	-13.4018	-13.0023	-13.5479	-13.3704	-13.7026	-12.7137	-12.8736	-10.5529	-7.81873	-4.6266	-2.25437	-3.22128	-2.71082	-3.87695	-3.3625	-3.99709	-3.1488	-3.62498		209.5	-12.1791	-11.7517	-11.6567	-12.0671	-12.5695	-12.8369	-11.7707
				209.4	-12.697	-14.0628	-13.4681	-13.8936	-14.0905	-14.3586	-14.2967	-14.1876	-13.6575	-13.4928	-13.4626	-12.9184	-13.0099	-13.7777	-13.3449	-13.392	-12.7476	-12.8808	-13.3391	-13.0577	-13.4183	-13.427	-13.782	-12.6552	-12.7349	-10.3278	-7.67599	-4.38632	-2.31337	-3.49849	-2.71732	-3.53289	-3.41194	-3.97564	-3.02355	-3.54719		209.4	-11.9133	-11.5462	-11.3773	-12.0845	-12.4324	-12.7096	-11.7489
				209.3	-12.8778	-13.6034	-13.4772	-13.8692	-14.0272	-14.3049	-14.2542	-13.8421	-13.4472	-13.361	-13.3923	-13.1413	-13.072	-13.8221	-13.2933	-13.6361	-12.7617	-12.8309	-13.3659	-13.1166	-13.079	-13.4476	-13.604	-12.3773	-12.7392	-10.2338	-7.45127	-4.3167	-2.51464	-3.58306	-2.78506	-3.31236	-3.32975	-4.09292	-3.01068	-3.46873		209.3	-11.7118	-11.559	-11.4212	-11.965	-12.4603	-12.4373	-11.7589
				209.2	-12.9829	-13.2441	-13.4142	-13.7097	-13.8367	-14.0913	-14.2996	-13.4166	-13.2488	-13.2656	-13.3117	-13.0893	-12.9946	-13.8377	-13.2982	-13.7522	-12.6725	-12.8068	-13.2617	-13.1369	-12.7434	-13.1643	-13.1619	-12.2825	-12.5184	-10.3135	-7.25533	-4.23954	-2.8608	-3.47683	-2.68647	-3.22017	-3.30053	-3.9159	-2.94687	-3.35233		209.2	-11.6572	-11.7662	-11.4864	-12.0175	-12.6408	-12.2274	-12.0537
				209.1	-13.4204	-13.2553	-13.4606	-13.7112	-13.809	-14.084	-14.3953	-13.3856	-13.2585	-13.4128	-13.5238	-13.2029	-13.0858	-13.9602	-13.365	-13.8905	-12.7461	-13.1333	-13.4201	-13.1429	-12.593	-13.0052	-12.8688	-12.5512	-12.5936	-10.5352	-7.49158	-4.00768	-3.29115	-3.64945	-2.81535	-3.45578	-3.50857	-3.98457	-3.20226	-3.51745		209.1	-11.4848	-11.69	-11.4527	-11.9556	-12.4996	-11.973	-12.01
				209	-13.7408	-13.318	-13.3569	-13.7668	-13.8905	-14.0064	-14.4657	-13.2895	-13.4415	-13.3664	-13.6042	-13.2029	-13.1273	-13.8172	-13.3983	-13.7762	-12.8837	-13.205	-13.3661	-13.1705	-12.4714	-12.7725	-12.514	-12.5867	-12.7429	-10.6743	-7.56462	-3.74395	-3.4527	-3.72609	-2.88871	-3.36827	-3.64206	-4.06233	-3.24244	-3.6819		209	-11.3701	-11.6553	-11.4276	-11.9368	-12.4013	-11.8779	-12.0794
				208.9	-14.2231	-13.3081	-13.6642	-14.09	-13.7549	-14.036	-14.3206	-13.505	-13.4788	-13.4567	-13.5895	-13.3236	-13.0684	-13.6465	-13.466	-13.8171	-12.8723	-13.2384	-13.2491	-13.0979	-12.115	-12.8193	-12.3357	-12.668	-12.7094	-10.8912	-7.81828	-3.79029	-3.82135	-3.77354	-3.05169	-3.32627	-3.72745	-4.13199	-3.31251	-3.68208		208.9	-11.1423	-11.5168	-11.0237	-11.8206	-12.0918	-11.8206	-11.9905
				208.8	-14.2606	-13.2178	-13.8951	-13.9404	-13.4312	-13.8485	-14.074	-13.4321	-13.426	-13.4456	-13.4787	-13.2242	-12.8682	-13.4246	-13.4099	-13.4459	-12.8531	-12.8216	-13.2082	-12.8853	-11.6778	-12.5554	-11.9807	-12.5659	-12.6456	-11.09	-7.86725	-3.5313	-3.90186	-3.67114	-3.00725	-3.20462	-3.51363	-3.91286	-3.21598	-3.35494		208.8	-11.0358	-11.3019	-10.6297	-11.2676	-11.5624	-11.6827	-11.7692
				208.7	-14.3393	-13.258	-13.7146	-13.6908	-13.2788	-13.5822	-13.925	-13.3297	-13.1173	-13.313	-13.4249	-13.0091	-12.7544	-13.345	-13.3556	-12.7671	-12.9853	-12.7477	-13.1544	-12.842	-11.4395	-12.4276	-11.8932	-12.3232	-12.566	-11.3578	-8.02151	-3.47364	-3.99297	-3.59013	-3.01676	-3.15854	-3.43772	-3.87812	-3.19343	-3.32332		208.7	-11.0368	-11.2351	-10.6897	-11.0677	-11.1868	-11.6624	-11.4968
				208.6	-14.2656	-12.9637	-13.4191	-13.3038	-12.9838	-13.1595	-13.2765	-13.1616	-13.2109	-13.1508	-13.3311	-12.7798	-12.5402	-13.1308	-12.9061	-12.2893	-12.7699	-12.4459	-13.0726	-12.7041	-11.3039	-11.9417	-11.6679	-11.7606	-12.2169	-11.3966	-8.01644	-3.4196	-3.9073	-3.56224	-2.76855	-3.03663	-3.12876	-3.71712	-3.02029	-3.21285		208.6	-11.1845	-11.5154	-11.0209	-11.1845	-11.0189	-11.6245	-11.4378
				208.5	-14.0566	-12.9082	-13.1942	-13.0528	-12.7214	-12.9542	-12.9759	-13.2509	-12.9873	-12.9904	-12.9713	-12.5687	-12.0603	-13.0132	-12.5056	-11.7018	-12.452	-12.3313	-12.7989	-12.5059	-11.1173	-11.7728	-11.5506	-11.6295	-11.7837	-11.2654	-8.06641	-3.33792	-3.87646	-3.33988	-2.55171	-2.6613	-2.71947	-3.44427	-3.00608	-3.16147		208.5	-11.3825	-11.684	-11.1266	-11.3637	-10.9316	-11.7237	-11.5519
				208.4	-14.0676	-13.0692	-13.2519	-13.1399	-12.5482	-12.9757	-12.789	-13.4923	-13.0766	-12.9822	-12.9977	-12.7264	-12.0051	-12.9667	-12.209	-11.2761	-12.4208	-12.4014	-12.6476	-12.5448	-11.1177	-11.7562	-11.5233	-11.9421	-11.6962	-11.1582	-8.34696	-3.23157	-3.60452	-3.26285	-2.55394	-2.80365	-2.51469	-3.40549	-3.13465	-3.3398		208.4	-11.3217	-11.7636	-11.1665	-11.3062	-10.9137	-11.8424	-11.5728
				208.3	-14.1571	-13.3083	-13.1791	-13.2864	-12.4617	-13.0638	-12.69	-13.3208	-13.2306	-13.0008	-12.8164	-12.7317	-12.1543	-12.8663	-12.4696	-11.2247	-12.5829	-12.3252	-12.4793	-12.6508	-11.2744	-11.7395	-11.6845	-12.2061	-11.6492	-11.0029	-8.41093	-3.36908	-3.21106	-3.11067	-2.75562	-2.8424	-2.21829	-3.46709	-3.05076	-3.26523		208.3	-11.4661	-11.8451	-11.4006	-11.5129	-11.1301	-12.091	-11.7652
				208.2	-13.6571	-13.304	-13.1041	-13.1811	-11.9715	-13.0482	-12.4216	-12.992	-12.9756	-12.6365	-12.65	-12.5812	-12.0635	-12.6712	-12.4505	-11.0464	-12.4579	-12.2073	-12.2794	-12.4491	-11.0299	-11.5778	-11.6829	-12.3529	-11.4903	-10.6392	-8.19545	-3.37545	-2.94969	-2.77319	-2.63599	-2.58077	-1.91892	-3.27307	-2.61937	-2.92321		208.2	-11.3769	-11.6654	-11.4459	-11.5161	-11.3911	-11.9698	-11.785
				208.1	-13.1158	-12.9895	-12.7615	-12.8259	-11.6404	-12.6791	-12.1909	-12.6559	-12.7432	-12.2236	-12.4041	-12.2735	-12.0452	-12.5416	-12.3121	-10.714	-12.0482	-12.0945	-12.0942	-12.1996	-10.9703	-11.1485	-11.5512	-12.3676	-11.3118	-10.3749	-7.95872	-3.21603	-2.85037	-2.43409	-2.48515	-2.5134	-1.71537	-3.12684	-2.32194	-2.637		208.1	-11.2214	-11.3618	-11.4872	-11.6242	-11.4674	-11.8201	-11.6769
				208	-12.7157	-12.7659	-12.3106	-12.5797	-11.416	-12.2961	-12.1259	-12.4248	-12.3257	-11.8895	-12.1079	-12.1648	-12.0343	-12.2586	-11.9276	-10.5647	-11.5654	-11.9972	-11.9422	-11.8587	-10.8873	-10.8123	-11.4578	-12.1324	-11.2946	-10.1776	-7.61337	-3.17711	-2.55149	-2.27054	-2.33164	-2.39068	-1.63526	-3.27128	-2.09181	-2.68283		208	-11.4746	-11.3463	-11.8605	-11.8762	-11.7209	-11.7763	-11.7054
				207.9	-12.3976	-12.4317	-12.1665	-12.2941	-11.4126	-12.0842	-12.0832	-12.3082	-12.2932	-12.1382	-12.0711	-12.0949	-12.0026	-12.1556	-11.5307	-10.6558	-11.203	-12.0478	-11.6242	-11.7154	-11.0416	-10.4887	-11.3143	-11.9483	-11.0191	-10.1499	-7.25285	-3.01676	-2.31346	-2.22628	-2.19549	-2.28663	-1.81143	-3.43606	-1.83793	-2.70475		207.9	-11.4474	-11.4108	-12.0182	-11.9296	-11.9381	-11.7018	-11.8855
				207.8	-12.2877	-12.2538	-12.2033	-12.0769	-11.4825	-11.9661	-12.2675	-12.1158	-12.0682	-12.4212	-12.0095	-11.8676	-12.1409	-12.3569	-11.5293	-10.7213	-10.9618	-11.9605	-11.4417	-11.4567	-10.9132	-10.5369	-11.0192	-12.3343	-10.8511	-10.0402	-7.08996	-3.07904	-2.31469	-2.00162	-2.38169	-2.1481	-2.06394	-3.66605	-1.85139	-2.73835		207.8	-11.2066	-11.2211	-11.8328	-11.7204	-11.9863	-11.6593	-11.8477
				207.7	-12.2483	-12.1995	-12.1717	-12.2642	-11.6074	-12.1316	-12.4675	-11.9484	-11.9875	-12.4515	-11.9503	-11.7666	-12.5231	-12.469	-11.4994	-10.6794	-11.0044	-11.8616	-11.3201	-11.4199	-10.9719	-10.5758	-10.8243	-12.5041	-10.7625	-10.0645	-7.08363	-3.12407	-1.95458	-2.03506	-2.53684	-2.26727	-2.51587	-3.81318	-2.08624	-2.68617		207.7	-10.9705	-10.8809	-11.7134	-11.6209	-11.8017	-11.6562	-11.6535
				207.6	-12.1249	-11.999	-12.0485	-12.3754	-11.56	-12.3377	-12.461	-11.7876	-11.8044	-12.2227	-11.8831	-11.5208	-12.5653	-12.3275	-11.5209	-10.8136	-10.9499	-11.5203	-11.3292	-11.1499	-11.1472	-10.4552	-10.7726	-12.2677	-10.7474	-10.1169	-6.75469	-3.22522	-1.60053	-2.20096	-2.55422	-2.0491	-2.75713	-3.80418	-1.90537	-2.5172		207.6	-11.0775	-10.6824	-11.6317	-11.6243	-11.8123	-11.7579	-11.3042
				207.5	-11.7988	-11.8459	-11.7918	-12.1651	-11.5574	-12.2521	-12.241	-12.0046	-11.5692	-12.0941	-11.7227	-11.2532	-12.451	-12.3047	-11.2762	-11.004	-10.7006	-11.2413	-11.4405	-10.6785	-11.1848	-10.4181	-10.7282	-11.8029	-10.7083	-10.0184	-6.62472	-3.38011	-1.68028	-2.30299	-2.45583	-1.664	-3.07918	-3.95864	-1.84304	-2.61203		207.5	-10.9959	-10.4229	-11.3886	-11.4433	-11.6452	-11.5728	-10.9887
				207.4	-11.8727	-11.7409	-11.7223	-11.9471	-11.6843	-12.2089	-12.0827	-12.1965	-11.6369	-12.254	-11.7176	-11.3509	-12.306	-12.0519	-11.0823	-11.1377	-10.6142	-11.063	-11.4758	-10.549	-11.24	-10.2593	-10.7835	-11.3238	-10.79	-10.1672	-6.54177	-3.38501	-1.87439	-2.50918	-2.43572	-1.47759	-3.28604	-4.13568	-2.07808	-2.71976		207.4	-10.9332	-10.5694	-11.332	-11.1799	-11.3805	-11.3747	-10.8549
				207.3	-11.9186	-11.5813	-11.6201	-11.6808	-11.7701	-12.1684	-11.9391	-12.0281	-11.3584	-12.4268	-11.429	-11.379	-11.9027	-11.698	-10.8822	-11.0983	-10.648	-10.705	-11.1597	-10.288	-11.1505	-10.1637	-10.6085	-10.6917	-10.3507	-9.94042	-6.24712	-3.11	-1.61627	-2.74435	-2.33317	-1.11267	-3.23347	-3.98783	-2.1957	-2.73624		207.3	-10.859	-10.6356	-11.2631	-11.0477	-10.9371	-11.3131	-10.9066
				207.2	-11.8297	-11.4797	-11.5128	-11.3796	-11.6668	-12.2804	-11.7437	-11.591	-11.3774	-12.4356	-11.3247	-11.0273	-11.6054	-11.5158	-10.723	-11.2767	-10.778	-10.404	-10.8968	-10.1825	-11.1408	-10.1712	-10.4417	-10.3072	-9.95776	-9.67108	-6.06195	-2.70884	-1.53023	-2.79412	-2.40921	-0.834293	-2.99074	-3.70309	-2.17687	-2.53159		207.2	-10.5839	-10.4572	-11.015	-10.7779	-10.6039	-11.0072	-10.9419
				207.1	-11.894	-11.4311	-11.4272	-11.2163	-11.6811	-12.2575	-11.5999	-11.3167	-11.2404	-12.093	-11.3248	-10.7615	-11.3696	-11.5627	-10.827	-11.4373	-10.669	-10.1747	-10.9326	-9.91264	-11.1266	-10.2846	-10.3844	-10.1384	-9.72008	-9.1691	-6.28916	-2.98146	-1.58284	-2.57339	-2.6386	-0.962097	-2.63106	-3.56346	-2.22986	-2.43406		207.1	-10.3943	-10.4202	-10.7864	-10.7243	-10.5765	-10.6752	-11.0441
				207	-11.8182	-11.246	-11.2892	-10.999	-11.7694	-12.1728	-11.3049	-11.1178	-10.8207	-11.4614	-11.1167	-10.6854	-11.0043	-11.2692	-10.7054	-11.5385	-10.7011	-10.0489	-10.7901	-9.68475	-11.1223	-10.3604	-10.2371	-9.88777	-9.79259	-9.01759	-6.19655	-3.26988	-1.4971	-2.4278	-2.78254	-1.30067	-2.23772	-3.33598	-2.27479	-2.4171		207	-10.2736	-10.215	-10.2989	-10.4951	-10.4757	-10.1804	-10.8968
				206.9	-11.5882	-11.0512	-11.3598	-10.7145	-11.7082	-11.9451	-11.2015	-11.0236	-10.5567	-10.8452	-10.8496	-10.7392	-10.7177	-10.719	-10.5681	-11.7788	-10.6073	-10.0029	-10.5893	-9.44811	-10.8776	-10.2794	-9.97349	-9.47066	-9.91965	-8.7646	-5.95098	-3.27049	-1.6608	-2.64761	-2.6812	-1.39399	-1.99325	-3.00571	-2.18883	-2.4795		206.9	-10.0976	-10.2613	-9.95589	-10.0907	-10.5051	-9.80128	-10.7553
				206.8	-11.4981	-10.905	-11.1989	-10.3673	-11.3947	-11.5566	-11.1256	-10.8861	-10.3466	-10.4393	-10.456	-10.5982	-10.6365	-10.4263	-10.5229	-11.6847	-10.4768	-9.79394	-10.3089	-9.13272	-10.5504	-9.9964	-9.91793	-9.32878	-9.93329	-8.43866	-5.77388	-3.25126	-1.83896	-2.74092	-2.67876	-1.52743	-1.95774	-2.64229	-2.10316	-2.70267		206.8	-9.61342	-10.0655	-9.56552	-9.60378	-10.2889	-9.36147	-10.5845
				206.7	-11.5413	-10.6516	-11.0636	-9.98143	-11.1051	-11.3162	-11.0954	-10.4412	-9.98493	-10.1328	-10.2944	-10.5794	-10.6003	-10.1587	-10.6054	-11.1896	-10.3159	-9.71313	-9.959	-9.35956	-10.2205	-9.60074	-9.89604	-9.45374	-9.81623	-8.28123	-5.76945	-2.91269	-1.9983	-2.45942	-2.67603	-1.81779	-1.86716	-2.35805	-1.9874	-2.63652		206.7	-9.23501	-9.98522	-9.33796	-9.43	-10.0783	-9.08302	-10.4088
				206.6	-11.3478	-10.2645	-10.9961	-9.86136	-10.6417	-11.0934	-10.8215	-10.0709	-9.76904	-9.83693	-10.0595	-10.3982	-10.5072	-9.97583	-10.444	-10.7974	-10.2026	-9.72643	-9.63797	-9.39136	-9.96425	-9.34932	-9.79157	-9.41281	-9.53574	-8.18972	-5.73135	-2.80549	-1.83759	-2.14862	-2.7722	-1.97855	-1.90778	-1.90877	-1.77604	-2.37644		206.6	-8.92224	-9.55329	-8.92413	-9.23055	-9.76711	-8.68682	-9.85248
				206.5	-10.8114	-9.92082	-10.7899	-9.64086	-10.3154	-10.5971	-10.443	-9.98353	-9.63677	-9.64392	-10.1378	-10.1146	-10.6259	-9.58043	-10.2325	-10.4704	-10.0673	-9.53737	-9.44354	-9.15906	-9.67192	-9.31464	-9.67652	-9.27281	-9.44272	-8.14962	-5.77441	-2.87024	-1.86185	-1.6301	-2.72979	-2.04416	-2.02947	-1.62506	-1.74298	-2.12429		206.5	-8.74336	-9.20297	-8.51579	-8.8721	-9.77025	-8.30168	-9.30954
				206.4	-10.3892	-9.70343	-10.4969	-9.63462	-10.0334	-10.1576	-10.038	-9.90812	-9.31172	-9.52816	-10.0539	-10.0801	-10.6353	-9.1333	-10.0744	-9.95395	-9.76219	-9.60231	-9.23667	-9.08609	-9.34899	-9.07641	-9.58948	-9.16107	-9.31112	-8.03417	-5.76091	-3.07039	-1.99997	-1.22977	-2.75528	-1.97125	-2.19719	-1.36342	-1.6687	-2.03981		206.4	-8.26094	-9.07403	-8.21366	-8.44293	-9.58678	-7.96208	-8.69609
				206.3	-10.0002	-9.54234	-10.3632	-9.61813	-9.73238	-9.89084	-9.36724	-9.83698	-9.31688	-9.38858	-9.76789	-9.97116	-10.6186	-8.74048	-9.86019	-9.46906	-9.40428	-9.72791	-8.92443	-9.2836	-9.2472	-8.97163	-9.34058	-9.04577	-9.26412	-7.99516	-5.45585	-3.096	-2.13997	-1.22459	-2.58929	-1.86989	-2.16648	-1.01558	-1.69598	-2.09103		206.3	-7.97509	-8.89753	-8.03807	-8.0531	-9.23646	-7.50639	-8.18009
				206.2	-9.65581	-9.32415	-10.1111	-9.63373	-9.32187	-9.77897	-8.89368	-9.62184	-9.36386	-9.17139	-9.4848	-9.74762	-10.727	-8.59507	-9.56614	-9.05515	-9.14154	-9.74135	-8.8565	-9.30138	-8.89237	-8.71395	-9.19512	-8.94193	-9.03391	-7.78357	-5.03669	-2.73109	-2.13614	-1.31358	-2.38708	-1.61425	-2.17837	-0.997739	-1.54843	-2.07971		206.2	-8.00796	-8.94998	-8.0658	-7.90314	-9.2745	-7.36159	-7.87551
				206.1	-9.41544	-9.07896	-9.67982	-9.50429	-8.8259	-9.47298	-8.5093	-9.32007	-9.55059	-9.03889	-9.46351	-9.48264	-10.3592	-8.61617	-9.32642	-8.58382	-8.74378	-9.55066	-8.63828	-9.24569	-8.87738	-8.31973	-8.80893	-8.73947	-8.72371	-7.44501	-4.80266	-2.4209	-1.99013	-1.12753	-2.35469	-1.43502	-2.17407	-0.983203	-1.20834	-1.8412		206.1	-7.98423	-8.80606	-8.02832	-7.78881	-9.15226	-7.29184	-7.61785
				206	-9.2031	-8.8721	-9.40535	-9.22451	-8.69188	-8.91985	-8.16521	-9.11792	-9.59645	-9.01497	-9.45839	-9.24331	-10.101	-8.75066	-9.02679	-8.28829	-8.50023	-9.54514	-8.49565	-9.28963	-9.07326	-8.12169	-8.68302	-8.5367	-8.76485	-7.18412	-4.56299	-2.17318	-1.6985	-0.895084	-2.3476	-1.53311	-2.13087	-1.02596	-1.25652	-1.53706		206	-7.85923	-8.74146	-7.99829	-7.67143	-8.86191	-6.94601	-7.31613
				205.9	-8.7011	-8.62759	-9.32686	-9.11144	-8.60241	-8.35439	-7.99141	-8.92517	-9.78413	-9.03674	-9.2395	-8.72065	-9.69323	-8.77465	-8.63457	-7.9586	-8.4124	-9.52503	-8.39648	-9.0326	-9.05243	-8.38597	-8.30374	-8.27369	-8.65883	-6.88452	-4.37737	-2.05319	-1.45896	-0.868246	-2.25671	-1.34141	-2.08596	-1.17175	-1.45708	-1.21729		205.9	-7.76231	-8.44228	-8.01137	-7.4014	-8.78059	-6.74821	-7.2166
				205.8	-8.27294	-8.62697	-9.19104	-9.06064	-8.43558	-7.90243	-8.20083	-8.71624	-9.47635	-8.96574	-8.97639	-8.3698	-9.34123	-8.88253	-8.40774	-7.61768	-8.17899	-9.20326	-8.28134	-8.74063	-8.8272	-8.66454	-8.02409	-8.02574	-8.40265	-6.69873	-4.70027	-1.96617	-1.59591	-0.9504	-1.9269	-1.09814	-1.91452	-1.39833	-1.81427	-1.35992		205.8	-7.73618	-8.27432	-8.02181	-7.11665	-8.55733	-6.66952	-7.22885
				205.7	-7.86093	-8.58464	-9.05198	-8.82808	-8.10705	-7.46134	-8.14583	-8.52294	-9.18682	-8.71384	-8.67019	-7.98965	-8.57517	-8.96172	-8.2268	-7.32455	-7.74032	-8.95349	-7.86946	-8.61489	-8.64093	-8.56049	-7.54577	-7.79123	-8.19594	-6.28637	-4.76907	-1.7414	-1.78192	-1.28079	-1.53842	-1.30404	-1.65713	-1.65666	-1.73499	-1.46296		205.7	-7.67514	-8.06953	-7.84376	-6.93654	-8.24461	-6.85358	-7.12542
				205.6	-7.73817	-8.46601	-9.08961	-8.58104	-7.92943	-7.12875	-8.36663	-8.33165	-9.12828	-8.44204	-8.495	-7.87041	-8.03036	-9.09941	-8.06287	-7.13349	-7.11224	-8.80311	-7.57338	-8.31557	-8.72413	-8.25691	-7.14064	-7.88328	-8.1207	-6.05254	-4.78918	-1.52076	-1.82428	-1.49239	-1.38731	-1.75225	-1.50941	-2.0555	-1.75951	-1.6392		205.6	-7.50655	-7.59323	-7.6746	-6.66634	-8.01225	-6.78601	-6.96525
				205.5	-7.6224	-8.33484	-9.11644	-8.38772	-7.76624	-6.96741	-8.5865	-8.38178	-8.88593	-8.03247	-8.36387	-7.62039	-7.68738	-9.12425	-7.88696	-6.91694	-7.07953	-8.30296	-7.47386	-7.93008	-8.43655	-7.86389	-7.0928	-7.85531	-7.85064	-5.91868	-4.94013	-1.48126	-1.79753	-1.96258	-1.35075	-1.90367	-1.70868	-2.32681	-1.75674	-1.7442		205.5	-7.1446	-7.05748	-7.44429	-6.36966	-7.6173	-6.52054	-6.58056
				205.4	-7.51454	-8.2507	-8.93389	-8.16049	-7.65125	-6.90286	-8.82435	-8.23489	-8.59117	-7.92343	-8.3269	-7.40869	-7.3249	-8.8006	-7.69379	-6.8341	-7.04598	-7.68693	-7.09533	-7.43159	-8.27385	-7.73923	-6.92088	-7.6305	-7.76335	-5.91997	-5.15234	-1.30407	-1.67857	-2.15998	-1.33952	-2.28289	-1.9914	-2.33158	-1.94375	-1.77818		205.4	-6.59444	-6.45069	-7.06329	-5.99422	-7.10124	-6.46921	-6.26327
				205.3	-7.15715	-8.19565	-8.93028	-8.12285	-7.48818	-6.90362	-9.21477	-8.03105	-8.16668	-7.93322	-8.16946	-7.1734	-7.08092	-8.70191	-7.87976	-6.64845	-6.97966	-7.33739	-6.88372	-7.09366	-8.01486	-7.74593	-7.06858	-7.3699	-7.72027	-6.14622	-5.12936	-1.33371	-1.61191	-2.33025	-1.40247	-2.29724	-2.20046	-2.29288	-2.29421	-2.01646		205.3	-6.19572	-6.01859	-6.61772	-5.91048	-6.67127	-6.19028	-6.00056
				205.2	-6.94155	-8.12536	-8.5584	-8.11237	-7.36569	-7.12148	-9.1191	-7.62313	-7.6041	-7.70786	-8.06128	-6.78778	-6.82542	-8.4157	-8.0612	-6.59357	-6.87131	-7.16871	-6.78796	-6.61006	-7.58521	-7.60966	-6.95167	-7.20724	-7.25575	-6.1859	-4.764	-1.34017	-1.94182	-2.51626	-1.4872	-2.40835	-2.47051	-2.44414	-2.62213	-2.34317		205.2	-6.18353	-5.70272	-6.04936	-5.87559	-6.53843	-5.97146	-5.97767
				205.1	-6.84723	-7.83297	-8.00744	-7.97848	-7.30076	-7.2165	-8.71414	-7.23188	-6.98972	-7.38945	-7.95604	-6.59079	-6.35808	-7.9359	-7.96016	-6.61263	-6.60934	-6.84706	-6.45714	-6.31402	-7.23179	-7.09163	-6.68942	-6.69306	-6.8377	-5.9709	-4.67781	-1.39276	-2.07164	-2.4576	-1.24471	-2.48738	-2.43833	-2.60589	-2.62011	-2.44597		205.1	-5.96857	-5.48955	-5.51842	-5.79952	-6.12136	-5.72574	-5.66976
				205	-6.68907	-7.42509	-7.44112	-7.26761	-7.17779	-7.01692	-8.37362	-6.87918	-6.6424	-6.75523	-7.71047	-6.27511	-5.9091	-7.47207	-7.62453	-6.57767	-6.31117	-6.68141	-5.87484	-6.02075	-6.89804	-6.22754	-6.18448	-6.20446	-6.46266	-5.674	-4.2457	-1.32963	-1.69661	-2.39116	-1.21482	-2.29547	-2.46635	-2.37536	-2.32653	-2.32569		205	-5.6937	-5.20614	-4.96541	-5.68072	-5.80723	-5.442	-5.30515
				204.9	-6.81657	-7.03032	-7.07414	-6.93651	-7.24633	-7.10103	-8.27067	-6.68582	-6.55967	-6.70578	-7.37558	-6.06506	-6.01169	-6.93213	-7.32386	-6.32093	-5.95502	-6.72983	-5.81652	-5.79431	-6.87288	-5.64258	-6.1529	-6.01022	-6.28494	-5.57021	-3.77442	-1.54489	-1.33995	-2.3571	-1.35613	-2.0785	-2.5603	-2.27381	-2.2303	-2.26234		204.9	-5.27952	-4.97775	-4.7018	-5.51263	-5.48175	-4.90264	-5.12586
				204.8	-6.67891	-6.6622	-6.86815	-6.5196	-7.10452	-7.17385	-7.98939	-6.56211	-6.29179	-6.77864	-7.22255	-5.90453	-6.18697	-6.38787	-7.05835	-6.12556	-5.99105	-6.76245	-5.85183	-5.82477	-6.83711	-5.31938	-6.31159	-5.86797	-6.085	-5.52495	-3.34702	-1.78259	-1.03551	-2.12175	-1.6244	-1.75728	-2.80528	-2.29084	-2.43611	-2.46323		204.8	-5.21351	-5.09646	-4.60446	-5.62259	-5.12601	-4.68497	-4.99687
				204.7	-6.19831	-6.24705	-6.37381	-6.12846	-6.8302	-7.15982	-7.32969	-6.12587	-5.98213	-6.77709	-6.98039	-5.5442	-6.03419	-5.98795	-6.76431	-5.84595	-6.00886	-6.78722	-5.46121	-5.61018	-6.63047	-5.14924	-5.99933	-5.56102	-5.75511	-5.37658	-2.81561	-1.98426	-0.686194	-1.4924	-1.74075	-1.66334	-2.74702	-2.11317	-2.35381	-2.33196		204.7	-5.23802	-5.1802	-4.43508	-5.71497	-4.91635	-4.71968	-4.9455
				204.6	-5.79841	-5.92243	-5.79981	-5.98166	-6.57161	-6.83106	-6.79795	-5.52153	-5.58742	-6.63069	-6.57035	-5.51726	-5.78512	-5.64166	-6.57951	-5.59161	-5.75565	-6.66544	-5.34915	-5.56065	-6.40366	-4.95755	-5.78319	-5.29289	-5.46257	-5.28479	-2.07582	-1.46445	-0.55853	-0.882236	-1.6938	-1.45461	-2.44741	-1.99659	-2.1217	-2.28198		204.6	-5.25614	-5.1234	-4.19651	-5.58695	-4.70587	-4.7929	-4.80745
				204.5	-5.82308	-5.68872	-5.58315	-5.78985	-6.29252	-6.21464	-6.14557	-5.30878	-5.26198	-6.16581	-6.25237	-5.3107	-5.55117	-5.28732	-6.14948	-5.60567	-5.63383	-6.71807	-5.49457	-5.74912	-6.37841	-4.5441	-5.62396	-5.29035	-5.2157	-4.84515	-1.97951	-1.07971	-0.632672	-0.541104	-1.65694	-1.62564	-2.22254	-1.86105	-1.92995	-2.23547		204.5	-5.19944	-5.02936	-4.05886	-5.37796	-4.57455	-4.74652	-4.62384
				204.4	-5.91516	-5.46642	-5.4381	-5.53486	-6.01194	-5.89648	-5.33542	-5.31683	-5.14035	-5.98496	-6.02839	-5.02953	-5.52823	-5.16013	-5.72778	-5.61498	-5.44655	-6.42471	-5.36195	-5.68112	-6.14951	-4.57837	-5.14088	-5.16999	-4.88877	-4.56081	-2.07168	-0.872574	-0.491974	-0.287262	-1.53246	-1.65418	-1.94655	-1.81295	-1.83984	-2.31072		204.4	-4.9725	-4.90018	-4.25195	-5.23436	-4.26536	-4.91976	-4.40439
				204.3	-5.79269	-5.32728	-5.56467	-5.05063	-5.8149	-5.68231	-5.15186	-5.25694	-4.90565	-5.96146	-5.89608	-5.03398	-5.49667	-5.04504	-5.39813	-5.33381	-5.27907	-6.15157	-5.21111	-5.69761	-5.94775	-4.60083	-4.82483	-5.07549	-4.77701	-4.62003	-1.93372	-0.922446	-0.496814	-0.176126	-1.5119	-1.50581	-1.86822	-1.64731	-1.79655	-2.42229		204.3	-4.44092	-4.45306	-4.07453	-4.68153	-3.73293	-4.78228	-4.05303
				204.2	-5.62835	-5.43477	-5.41753	-5.06873	-5.77558	-5.66235	-5.08556	-5.15547	-4.61216	-5.98534	-5.94453	-5.12018	-5.3869	-4.74326	-5.2979	-5.34525	-5.06924	-5.83	-5.35313	-5.6552	-5.65855	-4.68544	-4.72639	-5.18011	-4.9445	-4.6472	-1.81961	-1.04449	-0.815948	-0.226627	-1.72541	-2.08028	-1.93087	-1.80453	-2.04938	-2.81777		204.2	-4.07144	-4.22425	-4.15889	-4.43604	-3.45154	-4.47914	-3.79271
				204.1	-5.26626	-5.39413	-5.16867	-5.12188	-5.7068	-5.575	-4.80321	-5.27629	-4.29229	-5.74981	-5.92739	-4.93494	-5.2192	-4.84382	-5.36464	-5.35742	-5.09417	-5.61045	-5.39639	-5.59155	-5.23313	-4.73287	-4.4833	-5.34171	-5.08759	-4.39251	-1.79317	-1.02314	-1.11432	-0.166727	-1.8631	-2.43861	-1.95773	-2.10908	-2.15333	-3.129		204.1	-3.80511	-3.96314	-4.15792	-4.28146	-3.29224	-4.23029	-3.65741
				204	-5.10779	-5.2915	-4.60928	-4.87791	-5.56573	-5.28832	-4.51294	-4.90084	-3.75882	-5.02217	-5.58959	-4.60619	-4.98126	-5.09412	-4.99337	-5.17359	-5.1527	-5.05105	-5.14831	-5.10775	-4.73384	-4.63196	-3.96401	-5.27652	-4.80864	-3.86525	-1.90162	-0.781702	-1.14698	-0.150797	-1.71532	-2.57597	-1.57556	-2.05102	-1.72824	-3.15989		204	-3.59703	-3.82599	-4.28546	-4.15587	-3.27879	-4.30489	-3.61776
				203.9	-5.05445	-5.00179	-4.07969	-4.8147	-5.25764	-4.95783	-4.43817	-4.68704	-3.48234	-4.74814	-5.4327	-4.39788	-5.03779	-5.03598	-4.73626	-5.09159	-5.10505	-4.76124	-5.18109	-5.02477	-4.29644	-4.55022	-3.84947	-5.25095	-4.69481	-3.52602	-2.02627	-0.553632	-1.35421	-0.432547	-1.57433	-2.63609	-1.13092	-1.99394	-1.51001	-3.17367		203.9	-3.22198	-3.59705	-4.05876	-3.60797	-3.26177	-4.05309	-3.41161
				203.8	-4.87769	-4.5909	-3.84035	-4.66216	-4.98252	-4.4512	-4.29305	-4.43939	-3.26024	-4.54934	-4.98668	-4.10827	-5.2244	-4.95671	-4.23573	-4.87991	-4.88691	-4.78084	-4.80486	-4.73287	-3.76815	-4.54839	-3.59376	-5.2136	-4.57213	-3.14035	-2.12424	-0.65928	-1.32326	-0.548853	-1.4098	-2.64024	-0.953189	-1.94987	-1.71277	-3.13325		203.8	-2.83907	-3.51656	-3.86476	-3.35032	-3.38461	-3.57251	-3.33566
				203.7	-4.56335	-4.15178	-3.26179	-4.06534	-4.71415	-4.24709	-3.79982	-4.21065	-3.02775	-4.49743	-4.76055	-3.89814	-5.15567	-4.88288	-3.8799	-4.32478	-4.1708	-4.33171	-4.10034	-4.30457	-2.93382	-4.28226	-3.31786	-4.98333	-3.97224	-2.82213	-1.90626	-0.971768	-1.20243	-0.69809	-1.33288	-2.39189	-0.71785	-1.8557	-1.75585	-2.87793		203.7	-2.21715	-3.38296	-3.64396	-3.12963	-3.37776	-2.91857	-3.10416
				203.6	-3.9634	-3.65098	-2.88821	-3.36661	-4.49479	-4.20524	-3.73811	-3.68102	-2.71404	-4.01334	-4.56202	-3.75315	-4.82613	-4.42221	-3.5822	-3.48649	-3.36945	-3.86465	-3.57611	-3.81509	-2.41758	-4.03643	-3.32098	-4.68615	-3.73571	-2.35763	-1.55392	-0.9634	-1.01979	-0.470422	-1.31345	-2.15709	-0.551382	-1.82207	-1.71389	-2.54543		203.6	-1.58155	-2.84746	-3.18174	-2.78983	-3.22105	-1.9913	-2.78964
				203.5	-3.3648	-3.54775	-2.61818	-3.05941	-4.0762	-3.67284	-3.67174	-3.04373	-2.59582	-3.51261	-4.0977	-3.53396	-4.31657	-4.10659	-2.94805	-2.85435	-2.99684	-3.4158	-3.21116	-3.38777	-2.11122	-3.50092	-3.27244	-4.41497	-3.56047	-1.86542	-1.42449	-0.629456	-0.969052	-0.469162	-1.37428	-2.00057	-0.27912	-1.46456	-1.65501	-2.14827		203.5	-1.42827	-2.41489	-2.88262	-2.66681	-3.0786	-1.34147	-2.42584
				203.4	-2.91667	-3.44008	-2.33854	-2.55449	-3.25542	-3.21359	-3.25645	-2.36732	-2.24683	-3.18944	-3.5777	-3.11541	-3.84757	-3.99556	-2.10068	-2.35706	-2.66929	-3.1942	-3.04248	-3.01468	-1.74181	-3.1336	-2.79489	-3.90593	-2.80849	-1.34281	-1.16985	-0.143466	-0.648486	-0.258194	-1.23742	-1.39699	-0.170831	-1.0417	-1.47283	-1.87804		203.4	-1.07629	-1.81024	-2.2442	-2.29974	-2.68875	-0.864032	-1.78121
				203.3	-2.59769	-3.17681	-2.34406	-2.03809	-2.66371	-2.55161	-2.74454	-1.51037	-1.94138	-2.98151	-3.10614	-2.89158	-3.31365	-4.12374	-1.38025	-1.89893	-2.45538	-2.79219	-2.6845	-2.62808	-1.50639	-2.83847	-2.18963	-3.34116	-2.1497	-1.10158	-0.729334	-0.0125854	-0.200671	-0.236487	-1.03516	-0.744461	-0.0291351	-0.451462	-1.33089	-1.80307		203.3	-0.823056	-1.70148	-1.6869	-2.0536	-2.42448	-0.802451	-1.2736
				203.2	-2.13287	-2.80857	-2.29224	-1.97515	-2.06356	-1.92679	-2.21121	-0.98255	-1.45673	-2.8875	-2.84516	-2.86434	-2.99935	-3.67796	-0.909326	-1.43777	-1.84091	-2.44328	-2.49507	-2.24455	-1.13941	-2.60264	-1.81385	-2.98643	-1.54424	-1.24796	-0.154141	0.152155	0.153195	-0.134467	-1.05043	-0.281519	-0.0157959	-0.0142853	-1.13287	-1.45381		203.2	-0.390442	-1.56101	-1.21988	-1.48555	-2.06607	-0.372119	-0.751529
				203.1	-1.71313	-2.49948	-2.12484	-1.72851	-2.11256	-1.49923	-1.68627	-0.860129	-1.0719	-2.68145	-2.41143	-2.72658	-2.52122	-3.4573	-0.566879	-1.12515	-1.15535	-1.93411	-2.38517	-1.91103	-0.80289	-2.21381	-1.4946	-2.30127	-1.01743	-1.08202	0.478516	0.323041	0.277505	-0.0689026	-1.05851	-0.00071106	0.0856934	0.220102	-1.13795	-1.03676		203.1	-0.19892	-1.27401	-0.734018	-1.04926	-1.57945	0.165607	-0.302173
				203	-1.4359	-2.32225	-2.08269	-1.11699	-2.09504	-1.41354	-1.26949	-0.872949	-0.880603	-2.38304	-2.17413	-2.5673	-2.07153	-3.14036	-0.682346	-1.09228	-0.60502	-1.55016	-2.18668	-1.8725	-0.754669	-1.84789	-1.22962	-1.72934	-0.704938	-0.82623	0.751056	0.124191	0.112393	-0.324261	-1.37516	0.0671356	-0.166071	0.366776	-1.12186	-1.07214		203	-0.0618439	-0.966129	-0.566022	-0.581314	-1.13805	0.592703	0.196637
				202.9	-1.16891	-1.79724	-2.34037	-0.801428	-1.82646	-1.29093	-1.1991	-0.818396	-0.760373	-2.01499	-1.84042	-2.27098	-1.65788	-2.43385	-0.735181	-0.830527	-0.455258	-1.30112	-2.19731	-1.27997	-1.11916	-1.47809	-0.783148	-1.07088	-0.481967	-0.592117	0.902789	0.277014	0.145859	-0.262747	-1.58682	0.0407654	-0.2508	0.653558	-1.00305	-1.2844		202.9	-0.101645	-0.420822	-0.15546	-0.0122894	-0.473355	1.00015	0.752591
				202.8	-1.0324	-1.46684	-2.10436	-0.523267	-1.47801	-0.704288	-1.02379	-0.604285	-0.668115	-1.73411	-1.58158	-1.72625	-1.24946	-2.1038	-0.272372	-0.55	-0.71731	-1.23903	-2.03714	-0.711002	-0.991632	-1.11599	-0.46058	-0.636218	-0.0967041	-0.315924	0.855612	0.0384979	0.0127441	-0.326828	-1.32509	0.102744	-0.354285	0.700143	-0.868155	-1.26916		202.8	-0.281403	-0.276819	-0.211346	0.310266	-0.112323	0.946341	0.904215
				202.7	-0.823355	-0.976035	-1.6265	-0.0769623	-1.20591	-0.294986	-0.686261	-0.546152	-0.45062	-1.44879	-1.09553	-1.21702	-0.847369	-1.62899	0.0571808	-0.306061	-0.66788	-0.945184	-1.63976	-0.153796	-0.603128	-0.826801	0.110355	-0.461603	0.328149	0.188403	1.01179	-0.088559	0.081897	-0.413388	-1.16003	0.218961	-0.349734	0.678018	-0.686276	-1.29727		202.7	-0.227914	-0.17955	-0.163721	0.701077	-0.0580139	0.792624	1.08696
				202.6	-0.682767	-0.27316	-1.16808	0.434485	-1.29273	-0.077179	-0.160779	-0.331097	-0.337262	-1.0454	-0.647589	-0.765982	-0.503104	-1.28116	0.164514	0.0770935	-0.394699	-0.246631	-0.877322	0.304788	-0.182611	-0.583679	0.258722	-0.375964	0.747687	0.600967	1.06325	-0.487558	0.185495	-0.363843	-0.686621	0.186703	-0.25286	0.392444	-0.473141	-1.09238		202.6	-0.15972	-0.083194	-0.228394	1.04661	-0.0741058	0.897522	1.42524
				202.5	-0.526974	0.171454	-0.771722	0.777148	-1.24142	0.0981354	0.18194	-0.518842	-0.0672821	-0.691818	-0.438107	-0.388	-0.563269	-0.714407	0.41976	0.452084	-0.0495697	0.391818	-0.472931	0.93573	-0.0314148	-0.66824	0.0390625	-0.196371	0.956073	0.994873	0.858582	-0.808673	0.0355804	-0.485388	-0.599402	-0.0873047	-0.394589	0.170441	-0.482007	-0.78736		202.5	-0.014859	0.324356	-0.208392	1.42432	0.0360748	1.237	1.64425
				202.4	-0.184378	0.572028	-0.00565186	1.18478	-1.03667	-0.0879517	0.527786	-0.513693	0.122644	-0.4349	-0.153665	-0.013739	-0.465701	-0.0926239	0.702087	0.635669	-0.00834656	0.907526	-0.0933105	1.14276	0.203485	-0.53754	0.224594	0.275821	0.797958	1.7943	0.851648	-0.776587	-0.346637	-0.61727	-0.659085	-0.411914	-0.677304	0.0197418	-0.855304	-0.688806		202.4	0.0118713	0.913098	0.372284	1.52989	0.399146	1.62244	2.03599
				202.3	0.323471	1.0283	0.657336	1.7452	-0.53269	-0.186084	1.00473	-0.0962128	0.566806	-0.0206787	0.546945	0.400339	-0.287839	0.495099	1.12837	1.08796	0.121658	1.12838	0.514856	1.30093	0.560934	-0.369907	0.712106	0.633621	0.814044	2.18859	0.950485	-0.773288	-0.58493	-0.675327	-0.694302	-0.497784	-0.725076	-0.0328461	-0.822553	-0.720981		202.3	0.198764	1.55225	0.706546	1.79961	0.803275	2.04819	2.40854
				202.2	0.546878	1.27825	1.11321	1.97962	0.0356476	0.00490112	1.31204	0.518909	1.13666	0.362003	0.96456	0.966187	0.194745	1.15787	2.01445	2.11247	0.320489	1.42585	0.80968	1.43333	0.975555	0.0285187	1.29726	1.10808	1.03922	2.51464	0.983643	-0.698462	-0.339316	-0.754913	-0.354251	-0.439304	-0.645987	-0.0880768	-0.632419	-0.536557		202.2	0.63558	2.25176	1.44644	2.13414	1.37025	2.5591	2.71559
				202.1	0.715521	1.46617	1.74867	2.24889	0.486221	0.334055	1.58407	0.872556	1.70325	0.882043	1.41148	1.54955	0.650809	1.19095	2.70814	2.97098	0.806839	1.77405	1.13263	1.508	1.57013	0.0173767	1.60991	1.3855	1.3443	2.73626	1.10168	-0.806345	-0.304987	-0.571805	-0.0344788	-0.393799	-0.313535	-0.219626	-0.639459	-0.539902		202.1	1.04407	2.7108	1.9965	2.42153	1.56513	2.94014	2.94131
				202	0.995197	1.78095	2.18701	2.63527	0.776373	0.266162	1.87794	0.951993	2.33523	1.28829	2.20241	2.00922	0.979089	1.43676	2.86274	3.14449	1.54216	2.21027	1.35782	1.64303	1.97638	0.203934	2.03264	1.47974	1.37559	3.01622	1.17198	-0.992349	-0.163498	-0.573578	0.103165	-0.303143	-0.228928	-0.186911	-0.89328	-0.64801		202	1.51423	3.07623	2.56092	2.64817	1.65323	3.11455	3.17317
				201.9	1.2946	1.96157	2.44731	2.80262	1.23486	0.49715	2.12795	1.15001	2.60006	1.58011	2.52193	2.31064	1.11456	1.71653	2.9922	3.28054	2.0867	2.52939	1.62288	1.65434	2.26003	0.757571	2.36823	1.84453	1.31855	3.17198	1.64645	-1.47391	0.206958	-0.355725	-0.0572266	-0.252618	-0.315466	-0.0276611	-0.928448	-0.749509		201.9	1.96037	3.43576	2.74516	2.84301	1.91223	3.43027	3.34746
				201.8	1.72734	2.20078	2.8346	2.80339	1.93349	1.11555	2.3425	1.25199	2.95854	2.15637	2.85342	2.9076	1.28502	2.0444	3.29203	3.72297	2.50949	2.50459	1.82375	1.79859	2.51898	1.17842	2.93587	2.39017	1.69561	3.19839	1.84456	-1.35475	0.301651	-0.344846	-0.250504	-0.234845	-0.555737	0.361935	-0.545963	-0.822327		201.8	2.21433	3.70634	2.87648	3.08801	2.3173	3.8582	3.52607
				201.7	2.30758	2.73123	3.29622	2.80511	2.68593	1.36864	2.35242	1.46235	3.24254	2.54234	3.20079	3.39399	1.65613	2.64734	3.64779	4.20583	3.15025	2.54655	2.16468	2.0009	2.97217	1.82213	3.63326	3.07617	2.14313	3.42639	1.9448	-0.951331	0.296445	-0.088031	-0.500461	-0.359207	-0.473828	0.505057	-0.290762	-0.695343		201.7	2.44049	3.80752	3.14908	3.37984	2.62633	4.03969	3.52211
				201.6	2.72091	3.2962	3.50202	3.04867	3.37472	1.86489	2.61406	1.98389	3.494	3.24491	3.4744	3.68921	2.38346	3.06017	3.81611	4.8076	3.91324	2.78352	2.68155	2.45474	3.358	2.54301	4.01089	3.64039	2.96832	3.457	2.25437	-0.763144	0.528555	0.310156	-0.195743	-0.169714	-0.215311	0.632623	-0.0173248	-0.511545		201.6	2.95123	4.14027	3.23051	3.8636	2.99857	4.33754	3.42218
				201.5	2.84865	3.61433	3.45664	2.98237	3.98335	2.50396	2.71578	2.27618	3.75321	3.58323	3.38822	4.1605	3.03878	3.25676	3.9855	5.04114	4.45836	3.15972	3.06371	2.79304	3.56538	3.2293	4.08211	3.95365	3.6317	3.69673	2.3232	-1.02165	0.899561	0.55162	0.214938	0.00655518	-0.0158539	0.655142	-0.0119904	-0.44126		201.5	3.52799	4.57864	3.72721	4.42939	3.28918	4.65748	3.30207
				201.4	3.15781	3.79939	3.75055	3.08428	4.65641	2.92475	2.92153	2.82368	3.88642	3.97335	3.65996	4.61989	3.70959	3.68512	4.00177	4.92114	4.83383	3.68053	3.9094	3.6376	3.62731	4.00059	4.07105	4.16275	3.8764	3.80443	2.37509	-1.11763	0.889236	0.835672	0.563904	0.386826	0.0465271	0.898746	0.163657	-0.35405		201.4	4.27458	5.15945	4.3362	4.87315	3.77805	4.89261	3.48936
				201.3	3.40105	4.07593	4.15893	3.51786	5.18602	3.38528	3.29294	3.27126	3.81171	4.32759	4.32169	5.04572	4.22759	4.00761	4.18306	4.78992	5.0388	4.2666	4.83314	4.38409	3.91152	4.83631	4.13231	4.10388	4.05768	4.06528	2.75222	-1.05909	0.963452	1.01084	0.841449	0.752429	-0.0563934	1.36567	0.56456	-0.0110809		201.3	4.7838	5.72362	4.73115	5.21347	4.46166	5.29946	3.97015
				201.2	3.78883	4.18244	4.50034	3.80595	5.80475	3.94223	3.697	3.88301	3.69586	4.73801	5.02627	5.32225	4.7219	4.58213	4.38941	5.14914	5.14172	4.92596	5.68235	4.71846	4.28628	5.02347	4.31576	4.32124	4.38188	4.27218	3.19321	-0.664902	0.855426	1.01989	0.894458	1.19583	-0.231418	1.74626	1.228	0.39823		201.2	5.14669	6.32462	4.81434	5.61884	5.29565	5.88507	4.45016
				201.1	4.39951	4.54659	4.97692	4.4895	6.48827	4.46584	4.30825	4.42245	4.08699	5.15547	5.8804	5.70076	5.19413	5.2825	4.95444	5.80487	5.54747	5.71821	6.39413	5.22188	4.73214	5.20767	4.96198	5.09454	5.04431	4.52541	3.31047	0.00728455	0.732227	1.1867	1.39312	1.60694	0.102463	2.04433	1.81457	0.996786		201.1	5.80398	6.85286	5.52818	6.31438	6.08632	6.71711	5.1851
				201	5.18581	4.98553	5.23138	4.8817	6.83305	4.48668	4.8078	4.98618	4.77981	5.23919	6.3285	6.01642	5.57221	6.10572	4.92099	5.81207	5.72988	5.89594	6.77446	5.81681	5.04712	5.24158	5.294	5.48271	5.19215	4.6263	3.5769	0.746008	0.720651	1.23758	1.80034	1.51506	0.528763	1.92193	1.87216	1.53568		201	6.39402	7.3697	6.51488	6.88111	6.84242	7.18449	5.88846
				200.9	5.69849	5.62211	5.57657	5.16067	7.20531	5.03915	5.50436	5.82483	5.44932	5.64098	6.91432	6.19474	5.98439	6.67439	4.99422	6.00301	6.0131	6.1911	7.15674	6.20524	5.55499	5.60753	5.44016	5.8386	5.40381	4.90247	4.24074	1.27144	1.22214	1.35209	2.32176	1.71404	1.03122	2.09094	2.31503	1.7815		200.9	7.00299	7.97156	7.38085	7.24095	7.38357	7.49419	6.41686
				200.8	6.37719	6.04902	6.18619	5.59628	7.55669	5.36709	6.08253	6.55043	5.76724	6.08633	7.46513	6.43526	6.49256	6.93201	5.31328	6.10714	6.13956	6.40515	7.48028	6.45517	5.8535	6.00161	5.73975	6.02023	5.67626	5.1668	4.55175	1.45521	1.36908	0.957855	2.36891	2.06267	1.51237	2.01873	2.58086	1.87018		200.8	7.60115	8.56802	8.10571	7.76813	7.80637	7.94637	7.22231
				200.7	7.12064	6.60739	6.98076	6.31928	7.83062	5.677	6.67301	7.16669	6.1897	6.89741	8.29228	7.1178	6.80424	7.43183	5.92188	6.61449	6.54193	6.7289	7.72639	6.91828	6.69621	6.56462	6.38283	6.22903	5.90302	5.68343	5.10923	2.14372	1.41057	0.97016	2.28403	2.37162	1.73226	2.10149	2.85562	1.84793		200.7	8.00304	8.95746	8.52491	8.11032	8.16179	8.22055	8.11635
				200.6	7.62795	7.19139	7.42643	7.29732	7.89346	6.29065	6.97761	7.54851	6.7852	7.68554	8.56846	7.53293	6.89301	7.4879	6.51649	7.07173	6.73211	6.8854	7.81015	7.1671	7.44554	6.59347	7.09971	6.3	6.35648	6.32869	5.34841	2.6491	1.42714	0.796924	2.21106	2.21517	1.77617	2.04172	2.66982	1.74866		200.6	8.14908	8.90599	8.51227	8.00625	8.19377	8.21656	8.90394
				200.5	8.2468	8.0042	7.69178	7.87135	8.01866	6.83611	7.43221	8.0547	7.57924	8.44563	8.24334	7.99935	7.26745	8.10376	7.07802	7.6837	6.99676	6.91148	7.94233	7.68484	8.02843	6.87125	7.8336	7.02028	6.80497	7.10831	5.71835	3.03258	1.43887	0.951065	2.32556	2.22277	1.78711	1.97944	2.10417	1.97501		200.5	8.40053	8.59973	8.67194	8.24295	8.30433	8.44138	9.56258
				200.4	8.60242	8.56127	8.16992	8.37664	8.27983	7.45744	7.87527	8.68579	8.35902	9.05567	8.04122	8.40798	7.66265	8.73087	7.63424	7.97538	7.3922	7.15097	7.95151	8.20164	8.39051	7.21939	8.29308	7.74661	7.29541	7.50514	6.01844	3.08651	1.62758	0.971237	2.39752	2.41126	2.12993	1.69105	1.58364	2.11279		200.4	8.9283	8.36409	9.30394	8.72704	8.64436	8.37699	10.0421
				200.3	9.17123	9.09385	8.53872	8.80708	8.59841	8.26418	8.41232	9.15042	9.17223	9.52612	8.06741	8.73444	8.17344	9.20644	8.10772	8.31467	8.00135	7.42695	8.14731	8.64646	8.61744	7.72775	8.50156	8.29998	7.64014	7.97153	6.47756	3.37338	1.94745	0.97052	2.49484	2.31995	2.37324	1.54266	1.42714	1.83228		200.3	9.19551	8.19823	9.78542	9.25108	9.04493	8.33736	10.4107
				200.2	9.63818	9.60409	8.93789	9.4874	9.15569	9.25973	9.03367	9.75677	9.97317	10.3521	8.59879	9.28135	9.07921	9.54269	9.01378	9.07075	9.04446	8.0445	8.54868	8.9035	9.00229	8.43004	8.8178	8.89695	8.01751	8.57593	7.06042	3.77687	2.18287	1.192	2.67102	2.45025	2.63478	1.87201	1.29833	1.70197		200.2	9.31262	8.47848	9.83312	9.5727	9.37868	8.52253	10.6505
				200.1	9.99801	10.1645	9.32523	10.2194	9.91904	9.79041	9.54486	10.1548	10.6842	10.6591	8.87941	9.74298	9.65173	10.1895	10.0786	10.0293	9.94412	8.83015	9.19174	9.23131	9.31551	9.07105	9.21388	9.12092	8.73128	9.11753	7.24001	3.69766	2.0319	1.45127	2.66389	2.91256	2.73634	1.96873	0.9026	1.15827		200.1	9.46956	8.88954	10.1092	9.66828	9.73428	8.93016	10.9519
				200	10.4162	11.0394	9.61595	11.0335	10.39	10.5961	10.1178	10.4746	11.3728	10.7916	9.5205	10.1916	10.1227	11.2444	10.9968	11.0206	10.6891	9.72905	9.64214	9.62577	9.5883	9.56251	9.56287	9.35496	9.27411	9.52534	7.53501	3.96111	1.95854	1.88734	2.74458	3.20875	2.89579	2.30905	0.740317	0.850116		200	9.54265	9.31276	10.42	9.89444	10.1358	9.68424	11.2572
				199.9	10.765	11.8855	10.0705	11.4199	10.8621	11.4281	10.7429	10.5776	11.9841	10.9982	10.2659	10.763	10.5026	11.8081	11.6526	11.5387	11.132	10.2884	10.1084	10.1729	9.78694	9.88224	9.92114	10.2596	9.77031	9.69639	7.45361	4.22303	2.36832	2.02167	2.85702	3.30505	3.11417	2.816	0.806342	0.949991		199.9	9.75466	9.65532	10.8707	10.1056	10.6751	10.3123	11.4842
				199.8	11.1994	12.5904	10.6278	11.8164	11.5939	11.6813	11.5638	11.1704	12.3084	11.1776	11.0539	11.1054	11.1159	12.4931	11.8954	11.8775	11.627	10.8761	10.5548	11.0706	9.99961	10.4099	10.2742	10.9424	10.2896	9.72498	7.74351	4.23862	2.65397	2.07952	3.00791	3.27993	3.25518	3.28838	0.988675	1.22025		199.8	10.1742	10.0183	11.5851	10.6955	11.181	11.067	11.7698
				199.7	11.9139	12.7784	11.4448	12.3924	12.4676	12.2076	12.348	11.5128	12.5878	11.6221	11.9149	11.6534	11.3739	12.7127	12.1245	12.5246	12.5003	11.7395	10.9519	11.5762	10.5851	11.1344	10.6853	11.2308	10.696	9.67032	7.92465	4.38992	2.98732	2.05881	2.7791	3.19526	3.80371	3.36097	1.68413	1.08809		199.7	10.4979	10.8355	12.079	11.4155	11.6912	11.7311	12.1131
				199.6	12.8689	13.0758	12.089	13.1824	13.2129	13.0458	12.8751	11.2995	12.8254	12.1269	12.646	11.9672	11.5658	12.9225	12.6139	13.0839	12.954	11.9539	11.36	11.6719	11.1676	11.7676	11.1331	11.3988	11.1259	9.71021	8.45792	4.43356	3.43053	1.92721	2.74488	3.10176	4.20467	3.27471	2.17992	0.795038		199.6	10.8708	11.712	12.2749	11.9314	12.2328	12.3679	12.5582
				199.5	13.4121	13.4731	12.5199	13.6012	13.8685	13.2815	12.941	11.5264	13.2553	12.6385	13.003	12.485	11.8083	13.07	13.2013	13.2866	12.8992	12.0518	11.9055	11.8822	11.6791	12.5317	11.6277	11.4997	11.2228	10.1757	8.64965	4.58012	3.72227	1.94982	2.74964	2.8181	4.41252	3.23659	2.29857	1.01361		199.5	11.4003	12.6785	12.8412	12.4683	12.9023	12.9578	12.9596
				199.4	13.8566	14.3179	13.1453	13.8783	14.768	13.3489	13.1163	11.6775	13.5325	12.9319	13.4248	13.0168	12.3098	13.7354	13.4903	13.6214	12.7046	12.2228	12.6252	12.4551	12.1488	13.0581	12.3996	11.6639	11.7169	10.8109	8.70832	4.46632	3.89861	1.87253	2.80622	2.83137	4.5376	2.99234	2.61802	1.15552		199.4	11.8602	13.3068	13.5902	12.786	13.5764	13.3505	13.2548
				199.3	13.8291	14.5094	13.6046	14.231	15.6605	13.4648	13.3691	11.7253	13.4814	13.5525	13.6322	13.5107	12.6253	14.0013	13.6167	14.006	12.5619	12.6141	12.7836	13.095	12.4402	13.2411	13.009	12.1482	12.0977	11.0608	8.79356	4.37146	3.95784	1.85512	2.6867	2.8083	4.39662	2.9119	3.01453	1.20605		199.3	12.555	13.6451	14.1612	13.3118	14.1364	13.7448	13.496
				199.2	14.0377	14.4678	14.1967	14.7793	16.2554	13.7733	14.0329	11.9672	13.3623	14.1904	13.8002	14.2671	13.1145	13.9137	13.8215	13.8022	12.4428	12.6041	13.2733	13.7358	12.985	13.5422	13.4588	12.9123	12.1541	11.0322	9.09665	4.32825	4.007	1.72866	2.51657	2.51538	4.46873	2.74703	2.85127	1.11151		199.2	13.4872	14.1599	14.8658	14.0861	14.9218	14.0035	13.9987
				199.1	14.4114	14.4082	14.5778	15.5712	16.5929	13.7176	14.461	12.5183	13.4875	14.8416	13.7339	15.0274	13.9296	13.7505	13.9286	13.9956	12.8153	12.7216	13.6426	14.3081	12.85	13.9142	13.8439	13.3038	12.4863	11.6111	9.90891	4.20396	3.92356	1.53456	2.63347	2.39328	4.26674	2.33589	2.68202	1.03694		199.1	14.1572	14.5316	15.4537	14.7432	15.7741	14.2065	14.3715
				199	14.8454	14.5198	14.9473	16.5381	17.1229	14.0714	14.93	12.6821	13.7007	15.4675	13.6986	15.5299	14.5359	14.1427	14.3516	14.3802	12.9806	12.8239	13.9171	14.5892	12.6743	14.1674	14.4473	13.432	12.6973	12.0431	10.331	4.02039	3.45218	1.61074	2.7523	2.38465	4.38148	1.83201	2.89792	1.01607		199	14.5575	14.7946	15.6924	15.3247	16.4421	14.3981	14.5957
				198.9	15.3869	15.1518	15.1535	17.0306	17.2397	14.542	15.6492	12.5926	13.8963	15.7484	14.047	15.9808	15.0499	15.0346	15.0507	14.8212	13.3051	13.1219	14.1091	15.0666	12.6506	14.1118	14.9201	13.9079	12.7916	12.4834	10.4159	3.87482	3.34956	1.74862	3.11227	2.56057	4.28869	1.5892	2.84396	1.22819		198.9	15.126	15.1411	15.9868	15.7332	17.1383	14.5769	14.881
				198.8	15.9622	15.8899	15.5199	17.2976	17.4656	14.6117	16.1824	13.5034	14.3819	15.9525	14.6412	16.4944	15.9853	15.9689	15.3539	15.1152	13.8597	13.808	14.6436	15.889	12.5014	14.4519	15.7156	14.4453	13.228	13.0224	10.7273	4.17736	3.16974	2.08196	3.15794	2.56104	4.33559	1.77311	2.61987	1.58446		198.8	15.6775	15.5398	16.4241	16.0558	17.6603	14.9862	15.1422
				198.7	16.562	16.3291	15.7895	17.3997	17.6656	14.76	16.6898	14.2787	15.1141	16.2475	15.132	17.2212	16.6797	16.4024	15.469	15.8081	14.4715	14.5636	15.2303	16.481	12.375	15.0939	16.6899	15.0539	13.7711	13.2371	11.1187	4.47402	2.75324	2.40514	3.39431	2.77141	3.99428	1.70462	2.62138	2.04138		198.7	16.1855	15.9006	16.7041	16.3398	18.1415	15.718	15.7606
				198.6	17.2195	16.5407	16.3394	18.0139	17.5371	15.4969	17.3337	15.0623	15.5372	16.5638	15.7189	17.8471	17.1154	16.3841	15.9641	16.4512	15.177	15.1754	15.6346	16.6282	12.8476	15.275	17.1389	15.3642	14.1683	13.1202	11.5242	4.9208	2.47561	2.74185	3.4489	2.98633	3.89666	1.74352	2.6303	2.39786		198.6	16.9566	16.5042	17.1763	16.797	18.4648	16.3919	16.356
				198.5	17.8323	16.3996	16.8425	18.4797	17.0511	16.6753	17.9294	15.8319	16.0514	16.8175	16.2314	18.153	17.3458	16.0548	16.3591	16.5493	15.3638	15.4031	15.7499	16.7134	13.0596	15.379	17.4442	15.5407	14.2181	12.9945	11.4363	5.08144	2.4337	2.67007	3.45494	2.97926	3.75127	1.79008	2.32106	2.50717		198.5	17.5496	16.8856	17.3797	17.4147	18.9488	16.9898	16.9397
				198.4	18.4412	16.4154	17.3498	18.9182	16.8377	17.4163	18.4608	16.4199	16.6081	17.5638	16.9392	18.6612	17.9493	16.6054	16.8081	16.7084	16.0171	15.9269	15.9462	16.8535	13.4558	15.5958	18.0084	15.5355	14.5948	13.4328	11.623	5.44283	2.75983	2.46948	3.4326	3.23085	3.52467	1.92756	2.73492	2.80321		198.4	17.9012	17.0105	17.6824	17.7315	19.3315	17.8394	17.6603
				198.3	18.9685	16.5894	17.5014	18.9387	17.0612	18.2959	18.8281	16.6573	17.3304	17.9874	17.8914	18.8569	18.4375	17.3968	17.1834	17.2843	16.4036	16.8245	16.3089	17.5262	14.369	16.074	18.838	15.9283	14.9684	13.7377	11.3557	5.71844	3.00437	2.566	3.66308	3.12327	3.43535	2.21556	3.16685	3.16941		198.3	18.4419	17.4186	18.1233	18.2372	19.4606	18.5756	18.2079
				198.2	19.2184	16.9028	17.9015	19.1085	17.4493	19.0138	19.1534	17.0018	17.9453	18.0203	18.3641	18.9273	18.8302	17.7477	17.2967	17.7012	17.1341	17.3937	16.7577	18.0408	15.4562	16.3941	19.4151	16.1208	15.0223	13.7642	10.9988	6.20522	3.10328	2.53711	3.32054	2.96701	3.2525	2.33088	2.87771	3.30845		198.2	18.9478	18.0564	18.4039	18.5743	19.7603	19.3127	18.9049
				198.1	19.1343	17.0552	18.3052	18.9614	18.0458	19.4233	19.3016	17.8816	18.4101	18.1693	18.9408	19.0606	19.1241	17.8763	17.5263	17.748	17.2823	17.522	17.1581	18.1758	15.817	16.6749	19.8131	16.5323	15.1165	14.0772	11.1336	6.61875	2.83961	2.59026	3.1501	2.74498	3.00303	2.10879	2.55868	2.87101		198.1	19.3874	18.3938	18.6747	18.5949	20.0041	19.9368	19.3866
				198	18.6082	17.1094	18.6597	19.202	18.4182	20.035	19.3739	18.7181	18.8837	18.5201	19.4878	19.0779	19.3153	17.6685	18.3301	18.1839	17.6256	17.7399	17.3746	18.5959	16.6383	17.3203	20.1406	16.9741	15.6371	14.5947	11.3033	6.89645	2.82331	2.40161	3.32908	2.89515	2.56122	2.06769	2.37885	2.40823		198	19.5043	18.6194	19.3027	18.8177	20.0658	20.5045	19.8588
				197.9	18.2661	17.5526	19.2656	19.616	18.5845	20.5446	19.968	19.4	19.2929	18.6737	19.7627	19.0056	19.3716	17.6524	19.3178	18.5066	17.8325	18.0555	17.4688	19.1154	17.3543	17.5585	20.2959	16.85	16.028	15.378	11.4847	7.21705	2.96155	2.44671	3.20231	3.19234	2.5264	2.15581	2.45893	2.03085		197.9	19.4779	19.0682	19.7371	19.3166	20.1725	20.7608	19.976
				197.8	18.4265	18.1519	19.7331	20.0439	19.1403	21.0653	20.5406	20.2431	19.5401	19.0671	19.9615	18.8022	19.3383	18.0566	20.0922	19.044	18.2408	18.3496	17.6466	19.7158	17.9467	17.6869	20.2918	16.9794	16.3521	15.8057	11.8574	7.16167	3.14446	2.37327	2.79249	3.74977	2.64862	2.38058	2.38214	1.56623		197.8	19.4131	19.3225	19.7497	19.6784	20.4927	20.8683	20.2207
				197.7	18.3476	19.4738	19.7663	20.4699	19.641	20.7745	20.8846	21.0903	19.752	19.3214	19.9941	18.8967	19.5142	18.5655	20.5132	19.6439	18.9091	18.8359	17.7774	20.0326	18.5629	18.0714	20.2285	16.9745	16.6238	16.2618	12.309	7.16012	3.15379	2.15781	2.51924	4.19028	2.43282	2.41927	2.46992	1.59312		197.7	19.5171	19.907	19.9932	20.0281	20.9274	21.2604	20.6905
				197.6	18.8205	20.915	20.2289	20.9355	20.3803	20.5652	21.032	21.6505	20.2926	19.4061	20.3491	19.4629	19.486	18.7723	21.4485	20.1956	19.6404	19.1721	17.8492	20.7406	19.4344	18.4661	20.431	17.3266	17.2283	16.6263	12.4373	7.11666	3.11616	2.73498	2.65056	4.37134	2.51874	2.47797	2.802	1.89306		197.6	19.9905	20.5104	20.4287	20.5998	20.9853	21.5158	20.7861
				197.5	19.4568	22.0681	20.8906	21.6726	21.159	20.4458	21.617	22.4237	21.3248	19.7746	20.865	19.7704	19.4722	18.9874	22.0733	20.8766	20.5436	19.4306	18.0231	21.0174	19.9431	18.7658	20.5384	17.6215	17.4107	16.7814	12.6781	6.81397	3.13705	3.01168	3.10437	4.54965	2.60498	2.99774	2.89395	2.17187		197.5	20.3234	20.6791	20.6502	20.7945	21.1772	21.8637	20.9687
				197.4	19.7773	22.9429	21.2073	22.1252	21.6985	20.4527	21.8362	22.9383	21.479	20.3017	21.1357	19.71	19.1412	19.1964	22.495	21.2509	20.8347	19.6086	18.2461	21.1272	20.2961	18.7985	20.5721	18.0303	18.2372	17.1357	13.2092	6.54474	3.26324	2.99248	3.28803	4.67685	2.24925	3.19074	3.05307	2.08926		197.4	20.5772	21.1117	20.9933	21.1944	21.601	22.1768	21.4787
				197.3	20.3318	23.9735	21.6633	22.9449	22.0394	21.0593	21.9492	23.501	21.999	20.863	21.8839	19.8291	19.4262	19.6966	23.5491	22.0839	21.5397	20.1954	18.9549	21.4089	21.1713	19.3287	20.6008	18.68	19.6409	17.4957	13.3338	6.31928	3.82709	2.88476	3.68008	5.12437	2.12443	3.8117	3.45242	2.40862		197.3	21.0806	21.8229	21.6888	21.8815	21.9429	22.9071	22.1346
				197.2	21.327	25.0517	22.2413	23.3495	22.7093	21.6956	22.1277	23.9499	22.5578	21.8018	22.5117	20.2079	19.9411	20.0182	24.267	22.6047	21.7803	21.1029	19.5177	21.6223	21.6639	19.8297	20.6234	19.1094	20.6135	17.8136	13.3368	6.37333	4.28387	3.43944	3.80586	5.09785	2.49399	4.17515	3.83407	3.17507		197.2	21.8523	22.8044	22.1406	22.8964	22.3308	23.3938	22.5362
				197.1	22.3663	25.6951	22.8528	23.4194	23.7126	22.1105	22.277	24.1944	22.8933	22.6722	22.8081	21.1224	20.5802	20.8072	24.8631	22.7493	22.4258	21.6556	20.2458	22.0081	21.8792	20.1983	20.9373	19.9187	21.282	18.0668	13.1835	6.42017	4.36264	3.74851	3.95032	5.01819	2.60517	4.3367	4.23202	3.5771		197.1	22.4324	23.3261	22.4264	23.3845	22.4526	23.4742	22.9253
				197	23.1049	26.2083	23.6852	23.6772	24.4393	22.3655	22.554	24.3699	23.6576	23.5153	22.8363	21.7982	21.3656	21.7226	25.0463	22.7531	23.0787	22.2003	20.8345	22.6504	22.2391	20.9468	21.474	20.8532	21.8358	18.5515	12.9021	6.63644	4.75967	3.91785	4.4711	4.81569	2.64153	4.49721	4.70993	3.99648		197	23.0606	23.7699	22.71	23.763	22.6836	23.8184	23.309
				196.9	23.6475	26.7279	24.5627	24.2513	24.8834	22.6964	23.0579	24.2861	24.1625	24.1863	23.3302	22.4073	22.2447	22.4514	25.6097	22.8323	23.6019	22.5513	21.272	23.3511	22.8971	21.5742	21.9027	21.9947	22.8487	18.8058	12.7597	6.79733	4.74535	4.07758	4.87226	4.33277	2.70295	4.63406	4.5777	4.30752		196.9	23.3758	24.0991	23.1975	23.8449	22.7934	24.0966	23.8442
				196.8	24.3082	26.9966	25.4522	24.4057	25.083	23.3748	23.628	24.2902	24.6388	24.6234	23.9393	22.8495	22.6687	23.2814	25.826	23.2293	23.7724	23.1113	22.0849	24.0323	23.6017	22.6126	22.4194	23.0104	23.3957	19.1998	13.5159	7.05703	4.79826	4.26328	4.74231	4.24729	3.33205	4.94087	4.18367	4.28361		196.8	23.7361	24.5348	23.6145	24.1557	23.2207	24.4831	24.5796
				196.7	24.3933	26.8558	25.7338	24.4271	25.2096	23.8105	23.7461	24.2489	24.4339	25.0347	23.8679	23.292	22.971	23.7401	25.323	23.5316	23.3321	23.2606	22.693	24.4318	23.7582	23.3977	22.8308	23.3243	23.5791	19.8485	13.9556	7.18182	4.96716	4.33645	4.16728	4.20298	3.54226	4.85374	3.86042	4.09239		196.7	23.8996	25.0647	24.0534	24.7909	23.8114	24.6737	25.2652
				196.6	24.7914	26.9774	26.3496	24.9009	25.6633	24.9834	24.3845	24.899	24.7743	25.5149	24.0951	24.1977	23.4173	23.8753	25.5394	23.9585	23.5678	23.7425	23.4372	24.678	24.5421	24.5909	23.252	23.552	24.0331	20.9902	14.1239	7.5349	5.1541	5.03243	4.16013	4.45703	4.20249	5.17858	4.20055	4.39396		196.6	24.204	25.513	24.4336	25.2138	24.1515	24.9553	25.7147
				196.5	25.2371	26.6164	26.9808	24.961	25.7315	25.5744	25.2713	25.1408	25.2155	25.7394	24.1936	25.3637	23.8868	24.084	25.4991	23.9729	24.3525	24.3814	24.0784	24.8348	25.2145	25.2638	23.9564	23.8386	23.9025	21.7393	14.4747	7.85691	5.1733	5.37537	4.23118	4.27913	4.84533	5.00844	4.59427	4.75926		196.5	24.398	25.8173	24.7093	25.5542	24.492	24.9201	25.861
				196.4	25.5316	26.6351	27.3678	25.496	26.0443	26.1525	26.2854	25.459	26.0515	25.8612	24.3759	26.6098	24.6474	24.5196	25.2247	24.0271	25.4342	24.5078	24.6846	25.4709	25.7801	25.6937	24.5818	24.1296	23.9844	21.8231	14.8528	8.11508	5.4374	5.3459	4.44283	4.58662	5.56589	5.00823	4.93488	5.03797		196.4	24.5138	25.9712	24.6992	25.3737	24.9049	24.5447	26.0079
				196.3	25.9048	26.9327	27.9646	26.2718	26.0181	26.9211	27.3326	25.5609	27.0744	25.9737	25.0866	26.7366	25.0888	24.7644	24.7567	24.4889	26.1822	25.0394	25.066	26.0547	26.4597	26.2436	24.9066	24.6558	23.9445	22.0126	15.5022	8.50377	6.16856	5.27725	4.77309	5.38214	6.12928	5.19123	5.04837	5.14391		196.3	24.5804	25.9849	24.7304	25.1608	25.2469	24.5361	26.2947
				196.2	26.0705	26.9572	27.883	26.6473	25.7675	27.1871	27.835	25.4577	26.7418	25.8285	26.1598	26.9224	25.2421	24.7847	24.4435	24.7703	26.1841	25.1354	25.0084	25.724	26.384	26.2601	24.7301	24.6668	23.547	21.5126	15.7283	8.53644	6.03221	4.77406	4.71378	5.34476	6.20023	5.0771	4.49408	5.22097		196.2	24.5666	26.1191	24.931	25.0876	25.277	24.802	26.4096
				196.1	26.5756	27.0025	27.8709	26.6587	26.146	27.8894	27.7249	25.5622	26.8267	25.4489	26.7661	27.0657	25.7269	24.9496	24.4152	25.1279	26.3214	25.5978	25.3687	25.7944	25.9571	26.2582	24.4251	24.7706	23.7119	21.5479	15.965	8.41737	6.16965	4.97531	4.67286	5.56794	6.5066	5.17522	4.25627	5.36467		196.1	24.846	26.1173	25.2204	25.4249	25.1249	24.911	26.3617
				196	26.7726	27.0703	27.8662	26.8678	26.6384	27.7464	27.6708	25.7633	27.3685	26.0113	26.9612	27.0155	26.3447	25.2256	24.799	25.3002	26.4777	25.5487	25.7843	25.7454	25.7804	25.9179	24.0127	24.7513	23.3233	22.1591	15.6497	8.17608	6.83627	4.82355	5.19969	5.80313	6.53534	5.25589	4.76521	5.61209		196	25.0471	26.0916	25.1431	25.6919	25.121	25.3065	26.2144
				195.9	26.9983	27.6344	27.9637	27.481	27.0639	28.035	28.0391	26.575	27.9272	26.2654	27.2564	26.956	26.8321	25.7663	25.1731	25.3275	26.9572	25.6753	26.2828	26.0027	25.4005	26.2441	23.6551	24.9842	23.3991	22.0581	15.4965	8.36061	6.99738	4.91578	5.66686	5.93393	6.43393	5.55821	5.23944	5.77662		195.9	25.0704	26.0351	25.1441	25.7302	25.248	25.462	25.962
				195.8	27.1129	28.127	27.774	27.6045	27.1858	28.6593	28.4178	26.9845	28.4383	26.5386	27.6616	27.0848	27.4	26.5388	25.7307	25.5736	27.2991	26.0732	26.6755	26.3203	25.1246	26.245	23.8674	25.2009	23.323	21.8188	15.5406	8.51015	7.16374	4.97637	6.15417	6.0824	6.2508	5.51759	5.39493	6.04382		195.8	24.9819	26.3345	25.1148	25.7431	25.3005	25.3271	25.706
				195.7	27.745	28.5259	27.8613	27.8822	27.6864	28.8619	28.3851	27.4669	28.9039	26.7474	28.0923	27.1042	28.3059	27.4183	26.2061	26.0783	27.232	26.1821	26.6551	27.1406	24.7083	26.5204	23.9988	25.4148	23.2361	21.533	15.993	8.47571	7.29824	5.20003	6.59979	6.23727	6.19935	5.56635	5.22942	5.72832		195.7	25.133	26.3681	25.088	25.7068	25.2919	25.4199	25.6173
				195.6	28.1784	29.0596	27.9243	27.5691	28.1996	28.861	28.078	28.1275	28.8176	26.9076	28.2996	26.8513	28.5423	28.0445	26.6544	26.4211	26.7703	26.3707	26.5206	27.328	24.2036	26.9351	23.9216	25.0549	23.1511	21.5608	16.5852	8.52544	7.73723	5.24302	6.40052	6.40855	6.37944	5.63537	4.82443	5.53387		195.6	25.5354	26.4608	25.1909	26.2647	25.3243	25.8356	25.7978
				195.5	28.6138	29.113	28.0477	27.8294	28.671	28.7301	27.6961	28.7276	28.55	26.9129	27.9129	26.6055	28.5429	28.7726	27.0222	26.213	26.5413	26.2202	26.5107	27.3448	23.9865	26.9563	24.0026	25.068	23.1195	21.5609	16.5584	7.9132	7.73969	5.30675	5.87915	6.10732	6.58918	5.59036	4.48379	5.46101		195.5	26.1793	26.6539	25.3703	27.0021	25.7036	26.4849	25.9682
				195.4	29.0275	29.3818	28.1731	28.0368	29.0673	28.5055	27.5509	29.118	28.7165	27.2758	27.5256	26.6481	28.9165	29.0984	27.4815	26.2465	26.4641	26.0982	26.69	27.7628	24.2849	27.4018	24.2086	25.1054	23.5886	21.7738	16.5865	7.63429	7.90968	5.46165	5.72887	5.78884	6.60925	5.37454	4.51917	5.35512		195.4	26.5042	26.6928	25.4205	27.5112	26.3187	27.2493	26.2931
				195.3	29.4241	29.7639	28.4037	28.6491	29.2821	28.4138	27.8972	29.7426	29.2255	28.109	27.4454	26.5446	29.2403	29.5695	27.6702	26.0486	26.9165	25.9316	27.0055	28.4585	25.4147	27.6514	24.7616	25.3588	24.0902	21.9407	16.8779	7.88929	8.00437	6.07213	5.89996	5.60679	6.57682	5.62707	5.02373	5.25026		195.3	27.1106	27.2359	25.5722	28.1859	27.3145	27.9884	26.9152
				195.2	30.0525	29.8948	28.6903	29.4759	29.3591	29.2078	28.2482	30.1437	29.6079	28.3847	27.3609	26.1761	29.2909	29.6282	27.3981	26.0527	27.1856	26.4184	27.2033	29.0947	25.5207	28.3044	25.8156	25.0507	24.4575	21.5503	17.0814	7.94505	7.46913	6.53563	6.23378	5.27424	6.54117	5.87455	5.06916	4.94483		195.2	27.6451	27.9977	26.1306	28.8183	28.1936	28.5875	26.9975
				195.1	30.0891	29.8305	29.0539	29.5083	29.2782	29.4177	27.9442	30.1431	29.2241	28.5637	27.1424	26.1888	29.4809	29.4662	27.3313	26.1296	27.6414	26.8865	27.2472	28.8994	25.7551	28.1451	26.3448	25.6033	25.5931	21.1836	17.0854	7.68188	7.02562	6.7405	6.13839	5.22593	6.42393	5.4736	4.80921	4.72621		195.1	27.8885	28.7599	26.7398	29.0442	28.7169	28.9723	27.1737
				195	30.2951	29.8152	29.4344	29.405	29.2883	29.3282	27.5039	30.0114	28.8462	28.6025	26.8535	25.7969	29.4117	29.3631	27.4722	25.9275	27.7838	27.4091	26.9431	28.6601	25.567	28.0977	26.6797	25.9235	26.4924	21.0992	16.8375	7.41603	6.66402	6.53496	5.81975	5.0398	6.63428	5.20986	4.53598	4.446		195	28.3442	29.431	27.5177	29.3125	29.365	29.7951	27.807
				194.9	30.3581	30.2546	29.9638	29.6056	29.5104	29.351	27.5224	30.1074	28.8034	28.3769	26.6878	26.3405	29.3658	28.9873	27.9096	25.4763	28.3187	27.4262	27.1924	28.1012	25.3887	27.8141	26.7935	26.0231	27.3854	21.1697	16.4572	7.49492	6.63376	6.61892	5.68511	5.09086	7.05451	5.29838	4.45743	4.27415		194.9	28.8715	29.8783	27.6474	29.6414	29.6883	30.0409	28.3419
				194.8	30.436	30.4311	31.0283	29.863	29.7994	29.4601	27.8925	30.1865	28.907	28.4646	26.5214	26.6249	29.2398	28.9642	27.9601	25.0509	29.001	27.9087	27.6053	27.9266	25.7185	27.7899	27.1085	26.2493	27.5549	21.1504	15.9174	7.40591	6.91026	6.76952	5.70428	5.20522	7.05582	5.30475	4.77059	4.59184		194.8	29.2813	30.2543	28.1594	30.0622	30.1435	30.286	28.8454
				194.7	30.2588	30.3544	31.5681	29.4742	29.6663	29.6196	27.8867	29.6835	28.4173	28.6773	26.7469	26.8919	29.1714	28.6251	27.8669	25.0826	28.8934	27.7639	27.6645	27.4041	26.119	27.243	27.4587	26.6627	27.9076	21.029	15.1137	7.58589	6.42944	6.98958	5.85346	4.93655	6.50637	5.28896	4.68698	4.16833		194.7	29.5568	30.2349	28.4974	29.8161	30.3344	30.5692	29.3888
				194.6	29.8799	30.3032	32.0675	29.6902	29.8136	29.6341	27.9128	29.2464	28.3082	29.3686	27.0582	27.319	28.9374	28.592	27.1716	25.2195	28.9261	27.8044	28.3836	26.8907	26.2987	26.8091	27.4271	27.0388	28.2993	21.3359	15.1381	7.35893	6.35701	7.54702	6.27711	5.08777	6.32031	5.52455	4.74287	4.08524		194.6	30.178	30.5285	29.2401	29.8903	30.6852	30.6572	29.7956
				194.5	29.68	30.5072	31.8136	29.6833	30.0912	29.787	28.0493	29.2	28.3098	29.2284	27.3429	27.8005	28.232	28.2027	26.8532	25.6641	28.883	27.7595	28.7207	25.8532	25.4826	26.9342	27.6027	27.133	28.0583	21.4441	15.0988	6.94885	6.54638	7.77812	6.3402	5.29305	6.51454	5.42985	5.01187	3.94455		194.5	30.6255	30.6365	29.8466	29.9142	30.7858	30.5706	29.8122
				194.4	30.0283	30.7536	31.6234	29.424	30.6013	29.5932	28.3728	29.4202	28.5219	29.69	27.4531	28.8505	27.4497	28.0993	27.3404	25.921	29.0758	27.6539	29.1371	25.1021	25.7275	26.5768	27.3469	27.5119	28.2331	21.8548	15.036	6.7589	7.01765	7.79638	6.28704	5.91568	6.91158	5.19652	4.95724	3.88806		194.4	30.9142	30.6173	30.3631	29.5346	30.8812	30.2271	29.9597
				194.3	30.7645	31.2142	31.7515	29.6316	31.2951	29.8268	28.7353	29.6267	29.0875	30.2441	27.377	29.2919	27.1332	28.1657	27.8302	26.7223	28.8327	27.5438	28.9574	25.0787	26.5098	26.1318	27.4522	27.1313	28.0066	21.8724	15.4558	6.99595	7.28232	7.69964	6.38189	6.25689	7.20956	5.47699	5.14422	4.42206		194.3	31.0303	30.2695	30.3832	29.6969	31.1685	29.861	30.1954
				194.2	31.88	31.3884	32.1248	30.188	31.6821	30.1799	29.3938	30.3279	29.6408	30.6132	28.0002	30.2376	27.4978	28.2792	28.2687	27.1869	29.0094	27.629	29.7566	25.67	27.2046	26.4904	27.38	26.9225	27.4139	22.2879	15.9981	7.4784	7.56856	8.19826	6.99586	6.67477	7.2689	6.0641	4.89345	5.02551		194.2	30.8917	29.7221	29.9118	29.8254	30.9777	29.4047	30.0361
				194.1	32.2624	31.5998	32.8852	30.5466	32.4146	30.4017	29.739	30.343	29.7185	31.3451	28.4513	30.414	27.6288	28.3226	28.4823	28.0849	29.0618	28.231	30.0308	26.5013	27.5813	26.9304	27.4306	26.9927	27.4566	22.6404	16.6078	7.92443	8.05371	8.24511	7.36985	6.98794	7.36806	6.32315	4.87215	5.62596		194.1	30.9828	29.2094	29.9722	30.3665	30.9154	29.3536	29.9313
				194	32.1702	31.6508	33.2233	30.5661	32.6509	30.1553	29.6831	29.8623	29.8921	31.9194	28.8988	30.3948	27.7744	28.0483	28.3793	29.3371	28.4774	28.2225	30.0624	26.8785	27.6013	26.9595	27.7436	26.9206	27.3743	22.9928	16.8253	8.40593	8.16208	8.20582	7.3976	6.89678	7.05409	6.51434	4.5502	6.01631		194	30.7046	28.8415	29.9947	30.2352	30.8477	29.4684	29.4672
				193.9	32.4266	31.9757	33.0151	31.1092	32.7987	30.0695	30.0208	29.6257	30.1631	32.5413	29.2043	30.6432	28.132	28.1278	28.6076	30.128	28.5317	28.5645	30.4285	27.3412	28.0064	27.4148	28.5569	26.7487	27.3564	23.2287	17.1234	8.88616	8.29081	8.18633	7.34004	7.12905	6.89306	6.49105	4.451	6.63702		193.9	30.5472	28.3237	29.8761	30.0894	31.0925	29.5071	28.8876
				193.8	32.7521	32.0348	32.6789	30.8667	33.0597	30.3974	30.1312	29.7428	30.7299	32.4789	28.8585	31.1733	28.4802	28.2335	29.067	30.5721	28.8635	29.2124	30.3644	27.7488	27.9243	28.0999	29.9576	26.2169	27.4895	23.1714	17.1849	9.35135	8.15143	7.8861	7.01339	7.16277	7.1427	6.75421	4.65095	7.27491		193.8	30.4954	28.4578	29.7025	30.1871	31.4066	29.4997	28.2667
				193.7	32.4387	32.0429	32.8802	30.6206	33.2742	30.3677	30.1751	29.8858	31.304	32.5195	28.379	31.4976	29.0606	28.1033	29.6946	30.635	28.9577	29.7875	29.6986	28.7777	28.5391	28.3457	30.0375	26.2265	27.5613	23.5886	17.1372	9.86779	8.01692	7.08928	6.55944	7.26026	7.29175	6.74026	4.60285	7.59938		193.7	29.8486	28.1821	29.3497	29.6203	30.9926	29.4337	27.7368
				193.6	31.6942	32.1041	33.6831	30.7831	33.5756	30.4807	30.0617	29.6338	31.1067	32.2255	28.229	31.5944	29.8569	28.3652	29.6752	30.527	28.966	30.0866	29.5257	30.0999	28.6709	28.489	30.0644	26.3185	27.5919	23.648	17.5228	10.211	7.67544	6.25472	6.49913	7.24621	6.92465	7.47589	4.79029	8.0585		193.6	29.4402	27.946	28.8412	29.383	30.8039	29.2165	27.3874
				193.5	30.7034	31.921	33.9585	30.96	33.8757	30.6819	30.2872	29.5551	30.9974	32.3781	29.0828	31.7369	30.1796	28.8241	29.292	30.2317	29.0785	30.3219	29.7019	30.6521	28.1999	29.3568	29.8461	26.7349	27.7625	24.26	17.6537	10.5416	7.72051	5.93447	6.42264	7.4204	6.56543	7.7587	4.90781	8.48639		193.5	29.0303	27.8865	28.6278	29.1759	30.5729	29.2554	27.2731
				193.4	29.7074	32.0626	33.5877	30.6335	33.9657	30.5913	30.1809	29.4199	30.6666	32.5273	29.5713	31.7339	29.9156	29.2161	29.119	30.6116	29.0385	29.8736	29.2947	30.0103	27.6048	29.6197	29.5022	27.0903	27.7687	24.9383	17.5595	10.4991	7.75739	5.76385	6.2709	6.93225	6.37787	7.56775	4.76476	8.24828		193.4	29.0195	27.8806	28.362	28.8743	30.5079	29.0495	27.3191
				193.3	29.3402	32.4388	33.2353	30.2236	33.4443	30.1063	30.3088	29.7515	30.9628	32.8781	29.6353	31.5956	29.612	29.5087	29.3733	30.5111	28.8124	29.3221	28.8586	29.4137	27.6441	29.1312	29.4349	27.2961	27.1972	25.2222	17.711	10.4619	7.76871	5.35459	6.10944	6.82113	6.27005	7.67427	5.00049	8.33741		193.3	29.0345	27.8443	27.8981	28.4477	30.5481	28.8767	27.2339
				193.2	29.5798	32.3878	32.6693	29.7928	32.8592	29.82	30.4716	29.7987	30.6033	32.4856	29.8186	31.1748	29.0998	30.244	29.4571	29.7203	29.1501	28.8665	28.4541	29.2541	27.755	28.669	28.9688	27.452	26.9902	25.0239	18.1614	10.2404	7.24641	5.72525	5.95127	6.96581	6.3601	7.80151	5.35114	8.20655		193.2	29.1266	27.9311	27.8892	28.1839	30.9407	28.9793	27.4435
				193.1	29.796	32.6635	32.1116	29.6302	32.5308	30.1241	30.9574	29.6449	30.4204	32.1245	29.6765	30.9825	28.7389	30.4239	29.5164	29.1075	29.6729	29.0693	28.3275	29.4759	27.2682	28.4628	28.0472	27.8345	26.5215	25.4279	18.3652	10.2478	6.93087	6.19311	6.36244	6.73867	6.38553	8.14354	5.31451	7.89351		193.1	29.1375	28.5765	28.1116	28.4245	31.0004	29.1944	28.1526
				193	29.8851	32.9689	31.5785	29.8208	32.2216	30.277	31.1049	29.6175	30.3938	31.9677	29.9147	30.987	28.735	30.6405	29.574	29.0033	29.4442	28.8326	28.3291	29.7356	26.9704	28.1987	27.0733	27.9653	25.7851	25.7269	18.5627	10.1451	6.9981	6.67987	7.01176	6.45686	6.11607	8.21095	5.27599	7.40664		193	28.5021	28.8342	27.9886	28.3041	30.628	29.3449	28.4858
				192.9	30.1978	33.1182	31.8127	30.4115	31.6065	30.7365	31.7561	30.0762	30.4364	32.3412	30.3761	30.7139	28.5097	31.2286	29.9164	29.503	29.8137	28.7087	29.0501	30.3594	26.6974	27.7182	26.9466	27.8892	25.764	25.9511	18.8405	10.0641	7.19724	7.1399	7.68811	6.52642	6.25177	8.37677	5.41271	7.25007		192.9	28.4168	29.1059	27.7451	28.9019	30.399	29.2686	28.6406
				192.8	30.9857	32.7211	31.9423	30.7514	31.1395	31.2873	32.0993	30.5156	30.8018	32.5564	30.9545	30.4769	28.6543	31.8124	30.7138	30.2203	29.9766	29.0377	29.7034	29.8287	26.8327	27.5373	27.3567	27.6712	26.2025	26.2182	18.5375	10.2606	7.64491	7.98347	8.47756	6.31903	6.73203	8.07568	5.72545	7.54528		192.8	28.336	29.2035	27.8248	29.5098	30.5872	29.5487	28.6913
				192.7	31.5211	32.7433	32.296	30.8694	31.0346	31.4021	32.4642	30.7681	30.9625	32.4352	31.5221	30.4906	29.1541	31.9673	31.6464	31.0027	29.7056	29.0586	29.7906	29.1998	27.0424	27.2223	28.0513	27.8356	26.66	26.4383	18.1318	10.0212	8.31712	8.58581	9.35425	6.09085	7.2861	7.74434	5.95859	7.54579		192.7	28.1012	29.4555	27.8523	29.8445	30.8252	29.8183	28.5864
				192.6	31.8619	32.7424	32.7336	30.9626	31.4391	31.3364	33.1003	30.8772	30.7743	31.719	31.9251	31.0509	29.9445	31.5271	32.2817	30.8394	29.8681	29.0078	29.7871	29.3302	27.2378	26.9489	29.3418	27.326	27.2065	25.975	17.8544	9.77904	8.73993	8.9213	10.001	6.2965	7.51559	7.5437	6.87935	7.55166		192.6	28.1415	29.8069	28.1471	30.2456	30.4067	29.8682	28.3829
				192.5	31.8616	32.2056	32.8721	30.878	31.7657	31.6672	32.5827	30.4389	30.7155	31.05	32.1919	31.1725	30.1944	31.1004	31.7992	30.22	29.5323	29.3075	30.1402	29.3387	27.2847	26.9572	30.0287	26.0787	27.5729	25.4634	17.0057	9.36112	8.72194	9.33688	10.1929	6.55242	7.5788	7.33361	7.17278	7.47845		192.5	28.2237	30.0917	28.3671	30.5035	30.1474	29.8608	27.9773
				192.4	31.8026	32.2736	32.6658	30.777	31.8602	32.331	32.1448	30.4671	31.3961	31.2367	32.2429	31.1822	30.5492	30.5464	31.2149	30.3944	29.3988	29.5854	30.0665	29.0565	27.3057	27.1052	29.9235	25.4785	27.9826	25.0758	16.6912	9.16625	8.69787	9.76819	10.4735	6.57956	7.62928	6.81287	7.11432	7.53777		192.4	27.8582	30.1356	28.1771	30.5813	29.8032	29.5954	27.2762
				192.3	32.067	32.0032	32.6585	30.5824	31.7031	31.9224	31.8775	30.9378	31.5948	31.9309	32.3832	31.4936	30.6241	29.7379	30.998	30.2826	29.0333	29.2231	30.0521	28.5901	27.2264	26.8188	30.0639	25.0238	28.3076	25.0058	16.3202	9.00542	8.84179	9.52549	10.4913	6.71073	7.66567	6.36067	7.02874	8.12937		192.3	27.6243	30.1682	27.9839	30.2674	29.4454	29.1629	26.6229
				192.2	32.0419	31.3567	33.3682	30.4796	31.5311	31.4402	31.6405	30.9532	31.3946	31.8854	32.4071	31.4038	30.647	28.9092	31.2837	30.1176	29.4309	28.8256	29.9988	27.8686	27.0819	26.7112	29.7772	24.9536	28.4046	24.7176	16.2235	8.76201	9.08761	9.25177	10.3725	6.79778	7.70052	6.23529	7.26907	8.56468		192.2	27.6433	29.779	28.032	30.0115	29.2751	28.4897	26.309
				192.1	31.7123	30.8471	33.381	30.4279	31.4135	30.7173	31.2946	30.7191	30.7708	31.1136	32.2749	31.0216	31.2993	28.2541	31.5502	29.8187	29.0567	28.239	29.4771	26.7556	26.9867	26.5783	28.6231	24.959	28.2209	24.0656	15.9526	8.08297	8.74781	8.95268	9.80527	6.58989	7.46432	6.24418	7.41487	8.81136		192.1	27.5601	29.705	28.0331	29.6648	28.813	28.1146	26.0558
				192	31.5151	30.4469	33.3405	30.1647	31.57	30.4936	30.9241	30.3644	30.0398	30.5046	32.0395	31.3694	31.8816	27.4571	31.7479	29.7926	29.0033	27.8322	28.7327	26.3051	27.217	26.6377	27.7249	24.9267	27.6899	23.4486	16.3656	7.66305	8.40844	9.27538	9.47899	6.81365	7.00713	6.546	7.07376	8.63791		192	27.5709	29.7743	27.9521	29.0802	28.0088	27.9861	26.0125
				191.9	31.432	30.1653	33.1231	29.68	30.905	30.0604	30.4641	29.9376	29.38	30.1834	31.4132	31.1958	31.8853	27.1478	31.3563	28.9799	29.006	27.404	27.8926	26.1287	26.9055	26.9771	27.0276	24.9236	27.2212	22.7903	16.7427	7.28898	7.69978	9.04885	8.62264	6.9288	6.42716	6.51747	6.81908	8.03408		191.9	27.6367	29.5118	27.7886	28.9371	27.2206	27.5538	26.0662
				191.8	31.5348	30.3718	32.477	29.509	29.7342	30.1031	29.2024	29.6433	29.2889	30.4632	30.7139	30.1041	31.4208	27.1797	30.2939	28.1217	28.8095	26.8546	27.4438	26.1617	27.089	27.0743	25.8802	24.9369	26.1121	22.8627	17.2287	7.34041	7.33646	8.9037	8.46811	6.59718	6.27693	6.36032	6.47645	7.76507		191.8	27.4379	28.6884	27.6078	28.2616	26.9586	27.2398	25.882
				191.7	31.5132	30.6994	31.7424	29.6289	29.0119	29.8709	28.8299	29.4165	29.4485	30.6588	30.3564	29.8033	31.1563	27.1285	30.2066	28.0752	29.0104	26.5377	27.3423	26.3478	26.8879	27.1852	24.4729	25.345	25.1452	22.9558	17.9902	7.5578	7.16608	8.6857	8.55862	6.26493	5.87003	6.36756	6.16767	7.59313		191.7	27.0413	27.9449	27.0645	27.3679	26.6209	27.0694	25.8656
				191.6	31.2474	31.0076	31.8068	30.2162	28.78	29.0577	28.9706	28.5724	29.2253	30.3986	30.1548	29.9274	31.1459	27.1038	30.3941	27.7684	29.0697	26.5371	27.4349	26.9799	27.0778	26.9431	23.9923	25.6371	24.9504	22.8118	18.2826	7.30765	6.75468	8.41645	8.51978	5.81719	5.57848	6.64093	5.73152	7.07925		191.6	26.931	27.836	27.0141	26.7763	26.2613	26.9599	26.0664
				191.5	30.8385	30.9507	31.7258	30.8124	28.6048	28.9265	28.9137	27.8904	28.8257	30.0962	29.8408	29.7649	30.9327	27.2688	30.2579	27.4524	29.1978	26.9902	27.3869	27.8745	27.7028	27.0261	23.5887	25.514	24.7568	22.6984	18.3451	7.34567	6.7142	8.37411	8.48672	5.59982	5.545	7.22269	5.90429	6.46122		191.5	26.696	27.4224	27.062	26.4521	25.7275	26.7728	26.5204
				191.4	30.542	30.9316	31.4485	31.4132	29.0044	29.3763	29.1245	28.0679	28.8993	29.891	29.3504	29.7675	30.7257	27.805	30.3853	27.3734	29.1322	27.2035	27.1195	28.5532	27.9959	26.7945	23.5005	25.6644	24.8521	22.6128	18.4201	7.37871	6.61562	8.05756	8.40111	5.93973	5.98555	8.13731	6.3557	5.82455		191.4	26.5071	27.1529	26.8906	26.3324	25.3145	26.796	26.5509
				191.3	30.9395	30.9444	31.1659	31.6059	29.2727	29.6776	28.9455	28.3778	28.9565	30.0346	29.2542	29.9629	30.1857	28.1234	30.0165	27.3206	29.0941	27.8378	27.1391	29.5076	28.3192	27.0717	23.7048	26.0933	25.1249	22.6474	18.4678	8.05438	6.48177	8.0873	8.50529	6.05356	6.53774	8.46346	6.14557	5.48107		191.3	26.4555	27.1079	27.0132	26.416	25.9268	27.1629	26.5716
				191.2	31.2924	30.8893	30.6813	31.2323	29.2234	30.1829	29.4969	28.1713	28.9369	30.7765	29.7591	29.7522	29.521	28.7128	29.2728	27.2511	29.0989	27.778	26.9728	30.0428	29.0343	27.1624	24.1935	26.5397	25.384	22.6291	18.146	8.59518	6.79245	7.99962	8.26898	5.97559	6.84727	8.74831	5.93995	5.50072		191.2	26.11	26.8715	26.8703	26.2922	26.89	26.9709	26.7601
				191.1	31.6117	30.8291	30.6543	31.0856	29.2837	30.3572	29.4841	28.4327	29.4947	30.8954	30.0729	29.6944	28.8472	29.1091	28.9406	27.4562	29.1867	28.0695	27.1426	29.8851	28.9632	27.1245	24.0681	26.8994	25.8465	22.8285	17.5082	9.15029	6.63978	8.2828	8.58329	5.98344	7.25931	9.04876	6.15725	5.73659		191.1	26.1249	26.4026	26.6566	25.9192	27.3981	26.7628	26.5475
				191	32.2981	30.5045	30.3385	31.2319	29.2403	29.9036	29.8691	28.3221	29.8894	30.1926	30.0357	30.481	29.2248	29.0802	29.222	28.2498	29.2858	28.8794	27.3612	29.3596	28.9629	27.0169	24.6404	26.5563	26.3917	23.1386	17.0537	9.38274	5.93072	8.33003	8.66233	6.12983	7.32899	8.95994	6.5036	6.15237		191	25.7062	26.1342	26.4681	25.7659	27.2905	26.3988	26.4753
				190.9	32.1061	30.1979	30.9053	31.4533	29.3763	29.6985	30.5337	28.4281	30.0874	29.8462	29.7315	30.8201	29.2268	29.2035	29.5689	28.9868	29.0635	29.3487	27.1542	29.3415	29.1164	26.7633	25.4962	26.5162	27.2622	23.587	16.8489	8.96413	5.65453	8.2503	8.48004	6.16032	7.23765	9.18461	6.67903	6.54788		190.9	25.2448	25.9605	26.775	25.7035	27.369	26.3919	26.5286
				190.8	32.0163	29.7126	30.7134	31.1555	29.5545	29.3084	30.2887	29.1876	29.5299	29.7629	28.9514	30.6221	28.9305	29.082	29.1811	29.2677	28.6446	29.2278	26.8091	28.6643	29.399	26.5734	26.2119	26.4182	26.7171	23.9257	16.8959	8.84608	5.47912	7.9899	8.18909	5.772	6.76027	8.91313	6.3195	6.42355		190.8	25.0879	25.8385	27.078	26.2225	27.7266	26.7427	26.728
				190.7	31.9887	29.2404	30.5011	30.8715	29.4059	29.405	29.9537	29.727	29.415	29.5039	28.5101	30.8404	28.5186	29.7346	29.0851	29.7545	28.67	29.1782	26.5446	27.2276	29.6098	26.4218	26.7802	26.9323	26.43	23.8306	17.0991	8.17924	5.28383	7.78724	8.35143	5.65836	6.46668	8.61508	6.18451	6.48131		190.7	24.9941	25.6795	26.8603	26.6254	27.8154	26.9132	26.3821
				190.6	31.7256	29.0613	30.4933	30.4176	28.909	29.0123	29.3112	29.7149	29.3907	29.349	28.3829	30.6905	28.2446	29.8518	28.6375	29.8122	28.1541	29.1475	26.198	26.772	29.9341	26.3892	26.3726	26.981	26.1866	23.8362	17.5727	7.74322	4.87149	7.66797	8.20703	5.44713	6.24597	7.75906	5.47568	6.46698		190.6	24.4518	25.546	26.5852	27.0452	28.0217	26.8938	26.2378
				190.5	30.9251	28.85	30.3382	29.7034	28.8263	28.2371	28.914	28.9673	29.6564	29.0709	27.9971	30.252	27.365	29.5833	28.3603	30.167	27.6634	29.0357	25.4421	26.8641	30.0914	25.581	25.9203	26.5866	26.3624	23.8511	17.8963	7.16388	4.99774	7.77573	8.35059	4.92451	5.33953	7.18101	5.27112	6.52186		190.5	24.2744	25.6409	26.2787	26.7677	27.8352	26.755	26.3208
				190.4	30.7083	29.3656	30.3409	29.3098	28.9168	27.6864	28.5984	28.6597	29.7306	28.9039	27.6187	29.9085	26.3133	29.2023	28.2429	29.7617	27.1688	29.2283	24.8145	26.9028	29.1733	25.3475	26.0798	25.9165	26.5047	24.0422	18.1626	6.96714	5.10739	7.5421	8.07265	4.66174	4.93795	6.94238	5.49385	6.21577		190.4	24.1353	25.5148	26.4653	26.6837	27.2276	26.6701	26.0559
				190.3	30.298	29.8485	29.5334	29.3861	28.593	27.2073	28.7302	28.1727	29.7452	28.7977	26.668	29.7225	26.0515	28.4029	27.7006	29.545	26.8105	29.2273	24.5574	27.0164	28.2292	24.9639	26.4649	25.0915	25.8031	24.3623	18.4776	6.24191	5.11351	7.20872	7.46784	4.61033	4.73038	6.4511	5.76892	6.09758		190.3	23.4729	25.2679	26.2696	26.488	26.5169	26.3314	25.4911
				190.2	29.4162	29.741	28.8223	28.9511	28.7024	27.2434	28.3797	27.7937	29.051	29.1623	26.326	28.5509	25.9941	27.7273	27.1798	29.3006	26.8158	28.6297	24.3659	27.6698	27.4416	24.4373	26.1737	24.9062	25.1571	23.4779	18.6586	5.66946	5.37821	7.05461	6.79568	4.17813	4.48495	6.31359	5.17309	5.99166		190.2	23.6014	25.4677	26.2341	26.55	26.6481	26.5006	25.5067
				190.1	28.5195	29.4894	28.2207	28.8852	28.5607	27.2917	27.6276	27.6264	28.6386	29.3252	26.0999	27.2324	25.7261	27.311	26.9633	28.5711	26.0381	27.9921	24.2143	27.2893	26.635	24.0587	25.7935	24.6668	24.6777	22.3763	18.2512	5.95013	5.44675	6.89607	6.12423	4.15014	4.75922	5.89358	4.48827	5.7243		190.1	23.6999	25.5112	25.7772	26.7901	26.4425	26.2422	25.0271
				190	28.0659	29.2723	27.7967	29.5132	28.3024	27.7405	26.9531	27.1449	28.5036	29.2251	26.5887	26.3099	25.922	27.1397	26.8247	28.3373	25.9684	27.2686	24.3504	27.4643	26.1379	23.6282	24.8054	25.0076	24.9558	21.7954	17.8849	6.73225	6.14084	6.94344	5.77553	4.78113	5.52992	6.38952	4.36156	6.1302		190	23.5035	25.4165	25.6669	26.7575	25.9028	25.9937	24.8631
				Channel 2																																						Channel 2
					19.97	22.08	24.03	26.01	28	29.98	31.99	33.99	35.98	37.99	39.99	41.99	44	46	47.99	50	51.99	54	56	58	60	62	64	66	68	70	72	74	76.01	78	80	82	84.01	86	88	90			19.77	22.08	23.99	25.99	27.99	29.99	31.99
				250	296.071	296.121	296.127	296.104	296.138	296.117	296.178	296.201	296.228	296.268	296.34	296.383	296.434	296.441	296.505	296.565	296.407	296.463	296.23	296.247	296.268	296.267	296.284	296.296	296.415	296.779	298.676	302.995	304.075	303.604	303.268	302.94	302.498	302.47	301.597	301.027		250	295.251	295.265	295.251	295.249	295.228	295.198	295.231
				249.9	296.129	296.174	296.185	296.169	296.198	296.183	296.242	296.268	296.281	296.329	296.399	296.444	296.499	296.496	296.572	296.63	296.483	296.527	296.296	296.305	296.34	296.323	296.341	296.369	296.477	296.855	298.757	303.074	304.148	303.683	303.34	303.017	302.584	302.542	301.648	301.093		249.9	295.312	295.336	295.311	295.318	295.291	295.256	295.285
				249.8	296.192	296.228	296.251	296.222	296.265	296.254	296.292	296.329	296.342	296.388	296.454	296.495	296.555	296.554	296.636	296.706	296.544	296.592	296.356	296.374	296.399	296.393	296.411	296.425	296.54	296.918	298.823	303.157	304.233	303.757	303.416	303.098	302.659	302.617	301.718	301.157		249.8	295.377	295.395	295.372	295.375	295.339	295.314	295.348
				249.7	296.262	296.303	296.32	296.289	296.334	296.322	296.368	296.405	296.418	296.466	296.529	296.567	296.63	296.632	296.703	296.778	296.613	296.655	296.428	296.443	296.471	296.464	296.486	296.497	296.613	296.988	298.91	303.236	304.314	303.855	303.512	303.19	302.74	302.691	301.796	301.236		249.7	295.442	295.455	295.437	295.436	295.411	295.377	295.412
				249.6	296.321	296.364	296.378	296.359	296.391	296.396	296.433	296.469	296.478	296.531	296.591	296.631	296.703	296.694	296.777	296.843	296.685	296.722	296.497	296.506	296.548	296.532	296.543	296.566	296.678	297.065	298.991	303.308	304.388	303.938	303.595	303.266	302.829	302.764	301.857	301.298		249.6	295.503	295.52	295.491	295.501	295.474	295.446	295.475
				249.5	296.384	296.425	296.447	296.421	296.461	296.47	296.495	296.528	296.544	296.59	296.658	296.695	296.769	296.753	296.848	296.917	296.746	296.79	296.555	296.579	296.613	296.612	296.609	296.627	296.742	297.131	299.059	303.393	304.471	304.016	303.677	303.339	302.91	302.844	301.927	301.366		249.5	295.569	295.577	295.544	295.56	295.523	295.511	295.544
				249.4	296.453	296.494	296.51	296.488	296.529	296.532	296.573	296.604	296.618	296.66	296.735	296.768	296.84	296.829	296.912	296.989	296.813	296.854	296.621	296.657	296.677	296.679	296.68	296.696	296.808	297.192	299.142	303.468	304.545	304.106	303.766	303.425	302.983	302.91	302.003	301.445		249.4	295.627	295.635	295.606	295.623	295.589	295.57	295.604
				249.3	296.509	296.55	296.561	296.556	296.581	296.597	296.643	296.666	296.675	296.724	296.794	296.832	296.908	296.896	296.98	297.053	296.888	296.918	296.688	296.718	296.754	296.739	296.741	296.769	296.87	297.261	299.209	303.54	304.617	304.182	303.839	303.496	303.059	302.971	302.064	301.508		249.3	295.689	295.706	295.664	295.691	295.652	295.632	295.657
				249.2	296.574	296.613	296.631	296.615	296.652	296.667	296.703	296.725	296.742	296.786	296.856	296.892	296.97	296.959	297.046	297.132	296.959	296.988	296.755	296.785	296.829	296.81	296.809	296.834	296.936	297.321	299.267	303.624	304.704	304.253	303.917	303.57	303.143	303.047	302.134	301.572		249.2	295.761	295.771	295.721	295.748	295.704	295.7	295.722
				249.1	296.646	296.695	296.701	296.678	296.715	296.731	296.777	296.798	296.822	296.865	296.932	296.964	297.04	297.035	297.109	297.2	297.023	297.056	296.827	296.86	296.894	296.882	296.882	296.898	297.003	297.382	299.342	303.71	304.786	304.336	304.009	303.657	303.213	303.114	302.212	301.65		249.1	295.822	295.84	295.786	295.807	295.774	295.768	295.783
				249	296.707	296.766	296.762	296.752	296.775	296.805	296.848	296.862	296.888	296.933	296.996	297.035	297.109	297.098	297.174	297.255	297.095	297.119	296.896	296.921	296.963	296.943	296.944	296.968	297.068	297.454	299.409	303.786	304.857	304.412	304.088	303.728	303.293	303.178	302.274	301.715		249	295.88	295.904	295.845	295.876	295.844	295.839	295.846
				248.9	296.77	296.825	296.824	296.814	296.845	296.877	296.907	296.919	296.95	296.989	297.057	297.096	297.164	297.151	297.234	297.32	297.155	297.182	296.952	296.985	297.025	297.01	297.001	297.033	297.133	297.509	299.466	303.865	304.934	304.479	304.152	303.792	303.37	303.249	302.338	301.777		248.9	295.939	295.958	295.904	295.93	295.893	295.901	295.91
				248.8	296.842	296.897	296.891	296.881	296.913	296.937	296.981	296.994	297.025	297.059	297.132	297.167	297.227	297.225	297.295	297.384	297.218	297.251	297.014	297.052	297.082	297.075	297.077	297.105	297.201	297.574	299.543	303.946	305.01	304.564	304.235	303.875	303.442	303.311	302.416	301.857		248.8	295.995	296.014	295.978	295.988	295.962	295.958	295.971
				248.7	296.91	296.964	296.954	296.96	296.976	297.003	297.054	297.064	297.088	297.128	297.196	297.235	297.294	297.298	297.366	297.445	297.297	297.318	297.08	297.107	297.155	297.13	297.144	297.179	297.268	297.654	299.619	304.019	305.083	304.645	304.314	303.951	303.519	303.376	302.486	301.929		248.7	296.061	296.089	296.047	296.063	296.036	296.021	296.033
				248.6	296.972	297.02	297.025	297.025	297.042	297.073	297.107	297.119	297.146	297.189	297.252	297.289	297.35	297.356	297.43	297.51	297.359	297.385	297.137	297.162	297.221	297.193	297.202	297.236	297.331	297.721	299.681	304.098	305.169	304.712	304.389	304.017	303.594	303.446	302.554	301.988		248.6	296.128	296.154	296.108	296.122	296.087	296.084	296.096
				248.5	297.048	297.092	297.098	297.093	297.113	297.133	297.168	297.191	297.221	297.265	297.323	297.353	297.415	297.428	297.49	297.575	297.414	297.448	297.206	297.228	297.277	297.259	297.273	297.297	297.399	297.787	299.756	304.18	305.25	304.795	304.483	304.099	303.665	303.513	302.635	302.061		248.5	296.19	296.205	296.175	296.177	296.154	296.142	296.154
				248.4	297.112	297.159	297.156	297.163	297.172	297.199	297.234	297.26	297.281	297.329	297.385	297.416	297.483	297.493	297.556	297.628	297.479	297.509	297.271	297.29	297.341	297.321	297.33	297.36	297.46	297.863	299.833	304.251	305.317	304.869	304.562	304.178	303.745	303.579	302.707	302.125		248.4	296.246	296.272	296.239	296.242	296.221	296.208	296.214
				248.3	297.166	297.207	297.217	297.227	297.234	297.267	297.289	297.315	297.33	297.378	297.44	297.468	297.539	297.546	297.612	297.689	297.539	297.571	297.323	297.349	297.398	297.382	297.384	297.417	297.52	297.924	299.892	304.323	305.392	304.936	304.63	304.246	303.825	303.65	302.771	302.182		248.3	296.305	296.316	296.291	296.295	296.266	296.265	296.277
				248.2	297.235	297.27	297.284	297.29	297.303	297.325	297.353	297.387	297.403	297.448	297.513	297.532	297.6	297.619	297.67	297.761	297.603	297.634	297.391	297.413	297.455	297.444	297.459	297.48	297.591	297.986	299.967	304.406	305.471	305.026	304.713	304.323	303.896	303.721	302.851	302.255		248.2	296.363	296.371	296.36	296.351	296.33	296.318	296.33
				248.1	297.293	297.331	297.34	297.357	297.359	297.383	297.414	297.451	297.461	297.51	297.575	297.598	297.661	297.691	297.741	297.818	297.668	297.696	297.458	297.47	297.522	297.499	297.519	297.546	297.654	298.06	300.046	304.484	305.543	305.106	304.793	304.405	303.972	303.784	302.922	302.316		248.1	296.423	296.438	296.42	296.42	296.393	296.376	296.38
				248	297.343	297.378	297.401	297.417	297.417	297.443	297.46	297.497	297.509	297.56	297.625	297.647	297.718	297.743	297.802	297.875	297.726	297.759	297.507	297.526	297.581	297.557	297.57	297.596	297.704	298.116	300.103	304.558	305.614	305.171	304.862	304.476	304.041	303.852	302.977	302.361		248	296.48	296.486	296.468	296.472	296.433	296.428	296.435
				247.9	297.405	297.442	297.467	297.477	297.481	297.498	297.512	297.558	297.578	297.627	297.69	297.706	297.778	297.805	297.857	297.936	297.778	297.817	297.574	297.591	297.627	297.619	297.638	297.645	297.77	298.165	300.172	304.645	305.687	305.246	304.943	304.551	304.109	303.918	303.045	302.418		247.9	296.527	296.53	296.524	296.518	296.486	296.479	296.483
				247.8	297.462	297.501	297.52	297.537	297.535	297.557	297.574	297.617	297.64	297.686	297.747	297.775	297.838	297.862	297.919	297.984	297.838	297.872	297.642	297.652	297.689	297.681	297.698	297.715	297.836	298.228	300.244	304.72	305.754	305.314	305.013	304.627	304.191	303.981	303.109	302.466		247.8	296.575	296.584	296.581	296.58	296.548	296.54	296.537
				247.7	297.511	297.55	297.578	297.593	297.602	297.619	297.626	297.664	297.69	297.734	297.803	297.833	297.9	297.913	297.981	298.041	297.9	297.935	297.692	297.712	297.754	297.744	297.75	297.78	297.889	298.286	300.309	304.795	305.822	305.382	305.071	304.7	304.267	304.06	303.164	302.511		247.7	296.629	296.635	296.631	296.631	296.596	296.6	296.598
				247.6	297.578	297.624	297.651	297.658	297.672	297.68	297.696	297.733	297.763	297.806	297.88	297.9	297.965	297.984	298.046	298.115	297.963	298.001	297.763	297.776	297.814	297.813	297.825	297.843	297.962	298.348	300.385	304.882	305.9	305.474	305.154	304.778	304.34	304.136	303.236	302.578		247.6	296.689	296.691	296.698	296.691	296.66	296.657	296.659
				247.5	297.649	297.697	297.713	297.726	297.734	297.744	297.763	297.803	297.833	297.877	297.949	297.976	298.027	298.053	298.124	298.179	298.033	298.064	297.833	297.839	297.887	297.876	297.895	297.921	298.033	298.426	300.464	304.958	305.976	305.559	305.232	304.852	304.422	304.203	303.31	302.635		247.5	296.755	296.767	296.768	296.767	296.735	296.722	296.722
				247.4	297.714	297.761	297.78	297.794	297.802	297.814	297.822	297.86	297.895	297.937	298.01	298.043	298.101	298.11	298.199	298.243	298.099	298.139	297.893	297.906	297.964	297.947	297.953	297.99	298.094	298.5	300.533	305.037	306.06	305.631	305.309	304.934	304.506	304.281	303.377	302.684		247.4	296.823	296.828	296.828	296.829	296.791	296.792	296.792
				247.3	297.791	297.836	297.856	297.866	297.871	297.879	297.894	297.93	297.969	298.01	298.081	298.105	298.176	298.175	298.261	298.314	298.159	298.207	297.966	297.975	298.027	298.02	298.03	298.053	298.166	298.565	300.605	305.125	306.145	305.714	305.399	305.01	304.578	304.356	303.449	302.742		247.3	296.883	296.888	296.897	296.888	296.857	296.856	296.858
				247.2	297.875	297.923	297.932	297.944	297.944	297.957	297.97	298.022	298.048	298.092	298.159	298.19	298.253	298.252	298.339	298.388	298.241	298.279	298.051	298.049	298.107	298.093	298.115	298.138	298.25	298.655	300.694	305.217	306.231	305.804	305.493	305.092	304.672	304.438	303.541	302.809		247.2	296.956	296.966	296.975	296.967	296.941	296.938	296.934
				247.1	297.946	297.992	298.004	298.018	298.019	298.043	298.044	298.095	298.117	298.159	298.232	298.261	298.334	298.32	298.415	298.465	298.319	298.36	298.121	298.126	298.195	298.173	298.185	298.219	298.32	298.742	300.778	305.308	306.326	305.887	305.578	305.185	304.772	304.534	303.625	302.876		247.1	297.038	297.047	297.046	297.042	297.011	297.02	297.019
				247	298.023	298.07	298.085	298.096	298.097	298.113	298.128	298.175	298.193	298.24	298.315	298.327	298.416	298.403	298.488	298.546	298.385	298.442	298.199	298.207	298.273	298.251	298.268	298.287	298.396	298.819	300.861	305.403	306.419	305.987	305.673	305.275	304.857	304.62	303.71	302.951		247	297.11	297.117	297.126	297.11	297.089	297.086	297.093
				246.9	298.107	298.165	298.166	298.181	298.174	298.193	298.219	298.266	298.278	298.33	298.393	298.416	298.5	298.49	298.582	298.623	298.471	298.525	298.292	298.286	298.351	298.326	298.357	298.374	298.487	298.916	300.957	305.496	306.518	306.087	305.778	305.364	304.958	304.704	303.811	303.032		246.9	297.193	297.207	297.211	297.198	297.179	297.163	297.171
				246.8	298.179	298.239	298.247	298.257	298.249	298.278	298.295	298.339	298.356	298.406	298.464	298.499	298.588	298.564	298.668	298.706	298.56	298.613	298.367	298.374	298.439	298.411	298.43	298.459	298.563	299.007	301.047	305.598	306.622	306.173	305.875	305.468	305.064	304.798	303.901	303.105		246.8	297.275	297.286	297.281	297.272	297.248	297.241	297.255
				246.7	298.258	298.315	298.333	298.336	298.33	298.35	298.375	298.417	298.442	298.489	298.546	298.576	298.674	298.646	298.742	298.787	298.638	298.699	298.448	298.464	298.514	298.489	298.52	298.533	298.644	299.082	301.132	305.705	306.726	306.268	305.979	305.563	305.154	304.887	303.984	303.19		246.7	297.345	297.342	297.363	297.336	297.318	297.307	297.324
				246.6	298.331	298.398	298.405	298.409	298.408	298.427	298.452	298.498	298.52	298.567	298.615	298.656	298.743	298.727	298.819	298.857	298.713	298.771	298.532	298.54	298.582	298.556	298.601	298.613	298.733	299.16	301.22	305.796	306.812	306.361	306.072	305.65	305.25	304.966	304.077	303.262		246.6	297.412	297.415	297.443	297.415	297.395	297.38	297.393
				246.5	298.401	298.477	298.482	298.487	298.494	298.512	298.529	298.573	298.595	298.642	298.696	298.741	298.82	298.807	298.901	298.94	298.806	298.852	298.606	298.626	298.665	298.649	298.676	298.7	298.809	299.239	301.318	305.888	306.908	306.458	306.164	305.752	305.359	305.068	304.162	303.346		246.5	297.491	297.493	297.516	297.487	297.468	297.465	297.478
				246.4	298.475	298.555	298.566	298.57	298.571	298.589	298.614	298.643	298.678	298.722	298.78	298.814	298.9	298.893	298.976	299.024	298.882	298.933	298.684	298.716	298.745	298.734	298.759	298.77	298.883	299.315	301.403	305.984	307.007	306.56	306.258	305.852	305.455	305.157	304.238	303.436		246.4	297.564	297.573	297.594	297.558	297.545	297.531	297.546
				246.3	298.547	298.64	298.639	298.644	298.643	298.656	298.697	298.723	298.754	298.803	298.855	298.897	298.97	298.974	299.056	299.09	298.958	299.001	298.765	298.792	298.813	298.805	298.837	298.851	298.962	299.394	301.486	306.065	307.093	306.651	306.343	305.933	305.547	305.229	304.327	303.509		246.3	297.636	297.642	297.669	297.638	297.622	297.598	297.613
				246.2	298.617	298.714	298.71	298.715	298.715	298.734	298.763	298.795	298.824	298.877	298.922	298.98	299.037	299.041	299.13	299.168	299.049	299.076	298.832	298.868	298.89	298.886	298.904	298.934	299.034	299.47	301.571	306.153	307.19	306.737	306.431	306.024	305.639	305.315	304.409	303.577		246.2	297.713	297.71	297.729	297.712	297.681	297.673	297.689
				246.1	298.701	298.788	298.792	298.797	298.79	298.81	298.839	298.865	298.908	298.955	299.004	299.049	299.113	299.117	299.189	299.25	299.123	299.154	298.909	298.953	298.967	298.968	298.986	299.002	299.11	299.538	301.652	306.251	307.288	306.831	306.531	306.114	305.724	305.403	304.488	303.652		246.1	297.777	297.773	297.804	297.776	297.75	297.744	297.76
				246	298.781	298.87	298.86	298.87	298.861	298.883	298.914	298.942	298.982	299.03	299.08	299.123	299.173	299.187	299.257	299.315	299.191	299.216	298.991	299.018	299.032	299.036	299.065	299.076	299.19	299.61	301.739	306.334	307.368	306.921	306.617	306.186	305.811	305.481	304.575	303.716		246	297.843	297.842	297.878	297.847	297.827	297.815	297.827
				245.9	298.846	298.943	298.923	298.938	298.941	298.963	298.984	299.008	299.05	299.095	299.149	299.201	299.237	299.254	299.331	299.388	299.266	299.287	299.058	299.083	299.107	299.113	299.128	299.15	299.26	299.682	301.822	306.416	307.451	307.004	306.695	306.273	305.905	305.571	304.656	303.775		245.9	297.916	297.919	297.937	297.914	297.892	297.89	297.903
				245.8	298.921	299.008	299.006	299.014	299.016	299.032	299.066	299.073	299.129	299.164	299.233	299.27	299.317	299.334	299.398	299.467	299.339	299.361	299.133	299.164	299.183	299.192	299.203	299.216	299.326	299.754	301.901	306.514	307.542	307.094	306.789	306.361	305.99	305.662	304.728	303.846		245.8	297.983	297.995	298	297.98	297.965	297.951	297.97
				245.7	299.001	299.085	299.081	299.088	299.085	299.105	299.149	299.152	299.208	299.242	299.306	299.351	299.397	299.413	299.486	299.537	299.411	299.43	299.214	299.237	299.258	299.26	299.283	299.3	299.405	299.842	301.996	306.611	307.625	307.18	306.88	306.444	306.077	305.742	304.822	303.915		245.7	298.058	298.075	298.076	298.062	298.043	298.02	298.031
				245.6	299.068	299.149	299.151	299.151	299.164	299.179	299.218	299.227	299.277	299.314	299.375	299.429	299.472	299.482	299.565	299.606	299.492	299.505	299.281	299.3	299.332	299.337	299.349	299.382	299.474	299.92	302.087	306.702	307.716	307.262	306.962	306.534	306.168	305.829	304.912	303.975		245.6	298.137	298.142	298.135	298.136	298.104	298.096	298.103
				245.5	299.145	299.216	299.23	299.225	299.236	299.246	299.293	299.292	299.358	299.388	299.45	299.496	299.547	299.558	299.632	299.69	299.563	299.587	299.354	299.378	299.409	299.415	299.427	299.448	299.554	299.986	302.168	306.807	307.81	307.352	307.06	306.633	306.248	305.918	304.987	304.051		245.5	298.203	298.215	298.206	298.198	298.17	298.164	298.17
				245.4	299.222	299.296	299.305	299.304	299.31	299.32	299.369	299.363	299.436	299.464	299.521	299.571	299.622	299.636	299.71	299.764	299.629	299.654	299.44	299.448	299.482	299.48	299.508	299.526	299.641	300.067	302.257	306.9	307.89	307.438	307.151	306.72	306.343	305.999	305.076	304.124		245.4	298.268	298.283	298.282	298.27	298.247	298.232	298.238
				245.3	299.284	299.366	299.369	299.362	299.39	299.398	299.439	299.438	299.501	299.53	299.594	299.646	299.693	299.703	299.789	299.832	299.705	299.719	299.508	299.509	299.547	299.553	299.574	299.605	299.709	300.141	302.339	306.979	307.965	307.523	307.227	306.808	306.443	306.086	305.158	304.189		245.3	298.342	298.347	298.341	298.331	298.307	298.302	298.303
				245.2	299.359	299.433	299.448	299.438	299.467	299.47	299.517	299.511	299.579	299.604	299.676	299.717	299.769	299.788	299.86	299.915	299.777	299.799	299.581	299.596	299.629	299.634	299.652	299.674	299.785	300.215	302.415	307.075	308.055	307.622	307.319	306.909	306.53	306.17	305.236	304.273		245.2	298.412	298.418	298.413	298.397	298.379	298.365	298.372
				245.1	299.44	299.511	299.525	299.52	299.538	299.542	299.594	299.591	299.652	299.683	299.752	299.795	299.849	299.871	299.937	299.99	299.853	299.872	299.665	299.676	299.708	299.709	299.734	299.755	299.869	300.299	302.509	307.166	308.141	307.718	307.411	306.993	306.621	306.243	305.334	304.35		245.1	298.482	298.493	298.491	298.479	298.454	298.428	298.439
				245	299.513	299.585	299.596	299.592	299.616	299.624	299.664	299.676	299.722	299.763	299.823	299.877	299.922	299.939	300.016	300.058	299.938	299.947	299.739	299.745	299.78	299.796	299.811	299.842	299.942	300.382	302.605	307.256	308.234	307.809	307.497	307.086	306.721	306.327	305.429	304.421		245	298.563	298.565	298.56	298.549	298.518	298.507	298.506
				244.9	299.591	299.659	299.67	299.671	299.691	299.691	299.733	299.749	299.798	299.843	299.9	299.941	299.99	300.013	300.079	300.141	300.002	300.03	299.816	299.824	299.86	299.877	299.89	299.911	300.018	300.447	302.683	307.352	308.332	307.903	307.59	307.183	306.81	306.41	305.509	304.503		244.9	298.631	298.622	298.638	298.608	298.584	298.569	298.574
				244.8	299.671	299.739	299.738	299.755	299.756	299.754	299.803	299.823	299.87	299.908	299.964	300.002	300.054	300.084	300.145	300.215	300.062	300.102	299.899	299.899	299.929	299.939	299.967	299.979	300.101	300.521	302.766	307.432	308.412	307.987	307.678	307.261	306.897	306.48	305.599	304.574		244.8	298.686	298.692	298.71	298.672	298.656	298.622	298.64
				244.7	299.743	299.821	299.805	299.828	299.84	299.843	299.877	299.911	299.938	299.978	300.037	300.084	300.128	300.151	300.225	300.285	300.143	300.173	299.977	299.972	300.001	300.017	300.039	300.064	300.177	300.606	302.857	307.514	308.498	308.077	307.764	307.345	307.002	306.57	305.691	304.636		244.7	298.76	298.76	298.783	298.741	298.724	298.698	298.713
				244.6	299.828	299.893	299.883	299.906	299.921	299.92	299.959	299.991	300.014	300.054	300.123	300.161	300.208	300.235	300.299	300.366	300.223	300.254	300.051	300.061	300.076	300.103	300.119	300.135	300.25	300.685	302.94	307.61	308.597	308.18	307.86	307.445	307.094	306.66	305.776	304.72		244.6	298.826	298.83	298.86	298.816	298.802	298.766	298.78
				244.5	299.911	299.977	299.963	299.995	299.989	299.991	300.039	300.066	300.093	300.133	300.202	300.237	300.286	300.321	300.383	300.45	300.302	300.337	300.135	300.15	300.165	300.181	300.201	300.213	300.336	300.775	303.037	307.711	308.689	308.277	307.954	307.538	307.187	306.735	305.879	304.801		244.5	298.898	298.923	298.94	298.898	298.888	298.833	298.856
				244.4	299.977	300.049	300.033	300.065	300.065	300.073	300.107	300.144	300.164	300.205	300.27	300.315	300.364	300.392	300.465	300.521	300.386	300.413	300.201	300.219	300.242	300.262	300.274	300.298	300.408	300.855	303.129	307.807	308.784	308.356	308.036	307.626	307.282	306.819	305.976	304.87		244.4	298.974	298.997	299.005	298.97	298.954	298.911	298.927
				244.3	300.051	300.117	300.108	300.134	300.141	300.143	300.181	300.219	300.239	300.284	300.347	300.379	300.444	300.468	300.535	300.597	300.455	300.49	300.271	300.3	300.312	300.342	300.354	300.369	300.477	300.93	303.209	307.901	308.88	308.449	308.128	307.726	307.369	306.905	306.05	304.946		244.3	299.04	299.065	299.077	299.03	299.025	298.988	298.992
				244.2	300.129	300.2	300.186	300.216	300.204	300.21	300.258	300.287	300.311	300.36	300.421	300.449	300.523	300.547	300.612	300.68	300.52	300.566	300.355	300.379	300.396	300.406	300.433	300.44	300.566	301.01	303.297	307.989	308.961	308.54	308.218	307.816	307.46	306.982	306.139	305.027		244.2	299.1	299.133	299.148	299.1	299.104	299.055	299.066
				244.1	300.204	300.282	300.261	300.291	300.291	300.3	300.341	300.374	300.383	300.436	300.501	300.537	300.605	300.624	300.699	300.761	300.611	300.642	300.433	300.452	300.481	300.491	300.513	300.528	300.655	301.097	303.396	308.079	309.053	308.635	308.308	307.904	307.563	307.077	306.24	305.107		244.1	299.182	299.214	299.212	299.176	299.174	299.141	299.151
				244	300.282	300.36	300.347	300.367	300.38	300.389	300.431	300.459	300.465	300.524	300.596	300.626	300.692	300.712	300.784	300.844	300.702	300.729	300.513	300.541	300.564	300.579	300.598	300.611	300.734	301.185	303.484	308.186	309.156	308.747	308.408	308.012	307.656	307.171	306.331	305.202		244	299.259	299.285	299.286	299.249	299.256	299.222	299.224
				243.9	300.366	300.439	300.433	300.452	300.45	300.464	300.511	300.53	300.548	300.61	300.678	300.703	300.774	300.796	300.867	300.926	300.783	300.815	300.599	300.627	300.655	300.648	300.681	300.691	300.818	301.274	303.577	308.291	309.248	308.844	308.506	308.104	307.745	307.242	306.431	305.301		243.9	299.332	299.365	299.357	299.325	299.337	299.29	299.298
				243.8	300.435	300.513	300.51	300.524	300.523	300.548	300.584	300.612	300.627	300.683	300.751	300.786	300.848	300.867	300.951	300.995	300.864	300.889	300.674	300.694	300.74	300.728	300.755	300.782	300.891	301.357	303.673	308.388	309.339	308.927	308.591	308.19	307.837	307.324	306.533	305.385		243.8	299.417	299.432	299.417	299.39	299.399	299.364	299.374
				243.7	300.509	300.586	300.586	300.597	300.606	300.627	300.66	300.698	300.713	300.766	300.837	300.865	300.93	300.945	301.022	301.069	300.94	300.969	300.752	300.77	300.815	300.814	300.841	300.865	300.963	301.43	303.753	308.484	309.443	309.024	308.685	308.293	307.919	307.412	306.613	305.472		243.7	299.493	299.496	299.49	299.458	299.475	299.438	299.439
				243.6	300.595	300.674	300.674	300.685	300.682	300.698	300.742	300.773	300.795	300.85	300.917	300.944	301.008	301.025	301.097	301.155	301.009	301.053	300.845	300.852	300.894	300.885	300.928	300.939	301.051	301.517	303.843	308.577	309.535	309.121	308.787	308.385	308.01	307.493	306.701	305.568		243.6	299.561	299.57	299.565	299.537	299.555	299.509	299.519
				243.5	300.671	300.749	300.749	300.765	300.76	300.785	300.817	300.852	300.871	300.921	300.984	301.028	301.077	301.092	301.181	301.23	301.09	301.127	300.923	300.925	300.976	300.962	301.002	301.025	301.132	301.601	303.938	308.667	309.623	309.211	308.877	308.465	308.109	307.58	306.795	305.654		243.5	299.64	299.636	299.628	299.607	299.618	299.582	299.602
				243.4	300.754	300.828	300.834	300.844	300.858	300.877	300.902	300.941	300.96	301.005	301.07	301.114	301.162	301.181	301.267	301.313	301.181	301.213	301.005	301.013	301.055	301.056	301.087	301.113	301.209	301.687	304.028	308.774	309.733	309.319	308.977	308.568	308.206	307.679	306.884	305.752		243.4	299.72	299.716	299.713	299.682	299.697	299.665	299.683
				243.3	300.841	300.915	300.923	300.931	300.94	300.954	300.987	301.022	301.048	301.094	301.154	301.191	301.248	301.272	301.35	301.4	301.263	301.305	301.095	301.105	301.137	301.133	301.172	301.195	301.294	301.785	304.12	308.875	309.827	309.416	309.077	308.663	308.302	307.762	306.976	305.854		243.3	299.796	299.8	299.798	299.766	299.783	299.736	299.761
				243.2	300.919	300.995	301.001	301.008	301.015	301.038	301.062	301.104	301.127	301.171	301.226	301.276	301.33	301.35	301.439	301.475	301.343	301.386	301.173	301.18	301.229	301.215	301.246	301.286	301.375	301.877	304.22	308.973	309.921	309.501	309.166	308.751	308.405	307.847	307.071	305.941		243.2	299.881	299.876	299.87	299.844	299.848	299.816	299.842
				243.1	300.997	301.069	301.081	301.085	301.1	301.121	301.137	301.193	301.209	301.254	301.309	301.357	301.416	301.438	301.515	301.559	301.417	301.465	301.253	301.256	301.308	301.311	301.334	301.364	301.459	301.955	304.309	309.073	310.029	309.603	309.264	308.853	308.5	307.94	307.15	306.027		243.1	299.962	299.945	299.952	299.918	299.924	299.903	299.916
				243	301.086	301.156	301.176	301.173	301.178	301.195	301.22	301.27	301.29	301.345	301.401	301.432	301.507	301.531	301.596	301.66	301.499	301.561	301.346	301.347	301.392	301.39	301.425	301.442	301.556	302.046	304.401	309.172	310.122	309.711	309.374	308.948	308.603	308.028	307.237	306.124		243	300.031	300.024	300.038	300.002	300.007	299.982	299.996
				242.9	301.166	301.24	301.264	301.254	301.261	301.289	301.309	301.35	301.363	301.424	301.479	301.522	301.594	301.611	301.69	301.749	301.589	301.65	301.431	301.435	301.488	301.472	301.503	301.529	301.651	302.137	304.503	309.27	310.211	309.811	309.471	309.037	308.714	308.125	307.336	306.21		242.9	300.115	300.101	300.112	300.082	300.074	300.067	300.085
				242.8	301.246	301.314	301.346	301.332	301.356	301.38	301.396	301.44	301.451	301.508	301.563	301.607	301.678	301.703	301.78	301.831	301.677	301.729	301.513	301.523	301.573	301.563	301.585	301.622	301.735	302.222	304.599	309.376	310.313	309.919	309.573	309.14	308.811	308.221	307.425	306.3		242.8	300.189	300.172	300.196	300.153	300.152	300.15	300.158
				242.7	301.336	301.407	301.44	301.422	301.444	301.457	301.491	301.526	301.541	301.599	301.661	301.691	301.769	301.806	301.865	301.931	301.764	301.827	301.609	301.621	301.664	301.641	301.674	301.708	301.826	302.321	304.701	309.487	310.416	310.022	309.684	309.245	308.907	308.309	307.524	306.399		242.7	300.268	300.266	300.277	300.24	300.238	300.223	300.232
				242.6	301.423	301.492	301.523	301.502	301.521	301.541	301.58	301.606	301.626	301.676	301.746	301.786	301.857	301.889	301.954	302.017	301.855	301.911	301.691	301.704	301.758	301.725	301.755	301.799	301.91	302.416	304.807	309.59	310.511	310.115	309.779	309.344	309.007	308.399	307.626	306.485		242.6	300.353	300.34	300.349	300.328	300.309	300.299	300.31
				242.5	301.501	301.57	301.604	301.585	301.609	301.628	301.663	301.697	301.713	301.76	301.83	301.874	301.939	301.969	302.036	302.095	301.936	301.987	301.771	301.782	301.836	301.817	301.839	301.884	301.993	302.491	304.9	309.696	310.615	310.219	309.875	309.449	309.098	308.489	307.715	306.567		242.5	300.424	300.41	300.428	300.399	300.39	300.383	300.378
				242.4	301.597	301.663	301.703	301.689	301.7	301.717	301.757	301.793	301.813	301.861	301.933	301.961	302.032	302.065	302.122	302.199	302.028	302.085	301.872	301.881	301.923	301.907	301.943	301.966	302.093	302.583	304.999	309.81	310.721	310.329	309.988	309.558	309.198	308.581	307.813	306.661		242.4	300.505	300.506	300.512	300.486	300.48	300.463	300.465
				242.3	301.698	301.765	301.797	301.785	301.791	301.817	301.855	301.879	301.903	301.953	302.026	302.054	302.127	302.151	302.222	302.295	302.133	302.175	301.963	301.98	302.022	302.003	302.034	302.064	302.187	302.683	305.113	309.918	310.824	310.432	310.092	309.661	309.314	308.685	307.92	306.75		242.3	300.594	300.59	300.59	300.577	300.56	300.543	300.559
				242.2	301.785	301.853	301.881	301.875	301.895	301.917	301.954	301.98	301.996	302.046	302.112	302.155	302.221	302.244	302.317	302.381	302.225	302.256	302.048	302.078	302.11	302.105	302.124	302.16	302.274	302.777	305.216	310.029	310.94	310.546	310.193	309.775	309.414	308.783	308.018	306.844		242.2	300.678	300.675	300.678	300.659	300.652	300.632	300.641
				242.1	301.885	301.949	301.976	301.977	301.993	302.005	302.053	302.082	302.1	302.149	302.217	302.243	302.31	302.347	302.403	302.482	302.315	302.36	302.147	302.171	302.2	302.2	302.232	302.253	302.374	302.874	305.322	310.152	311.052	310.66	310.308	309.879	309.517	308.874	308.123	306.948		242.1	300.76	300.778	300.768	300.752	300.748	300.717	300.729
				242	301.994	302.057	302.074	302.075	302.083	302.105	302.143	302.175	302.194	302.243	302.315	302.345	302.415	302.438	302.508	302.585	302.421	302.46	302.24	302.265	302.304	302.298	302.327	302.355	302.475	302.982	305.445	310.262	311.17	310.765	310.416	309.982	309.635	308.976	308.244	307.044		242	300.859	300.867	300.849	300.851	300.833	300.804	300.823
				241.9	302.091	302.149	302.166	302.169	302.181	302.203	302.232	302.278	302.292	302.347	302.41	302.453	302.523	302.534	302.612	302.683	302.526	302.554	302.338	302.354	302.4	302.415	302.429	302.455	302.581	303.075	305.553	310.374	311.291	310.883	310.521	310.102	309.744	309.081	308.354	307.141		241.9	300.95	300.95	300.945	300.937	300.927	300.902	300.909
				241.8	302.185	302.249	302.265	302.28	302.277	302.296	302.332	302.382	302.399	302.457	302.519	302.544	302.625	302.639	302.711	302.788	302.618	302.664	302.447	302.452	302.496	302.517	302.54	302.55	302.696	303.174	305.655	310.493	311.404	311.001	310.639	310.211	309.85	309.174	308.465	307.249		241.8	301.033	301.046	301.04	301.023	301.02	300.994	301.003
				241.7	302.294	302.356	302.363	302.38	302.37	302.401	302.426	302.477	302.492	302.557	302.624	302.643	302.729	302.737	302.816	302.891	302.722	302.77	302.55	302.554	302.604	302.617	302.641	302.657	302.802	303.289	305.77	310.608	311.517	311.108	310.754	310.314	309.97	309.277	308.587	307.347		241.7	301.133	301.135	301.123	301.119	301.101	301.079	301.101
				241.6	302.392	302.451	302.45	302.471	302.472	302.499	302.518	302.574	302.587	302.653	302.709	302.744	302.826	302.835	302.913	302.978	302.823	302.865	302.64	302.647	302.698	302.724	302.735	302.76	302.895	303.39	305.879	310.717	311.636	311.221	310.858	310.429	310.073	309.38	308.695	307.456		241.6	301.215	301.215	301.214	301.2	301.193	301.174	301.188
				241.5	302.48	302.541	302.542	302.567	302.575	302.588	302.623	302.669	302.689	302.755	302.808	302.837	302.917	302.936	302.999	303.071	302.911	302.969	302.744	302.745	302.787	302.816	302.836	302.86	302.999	303.484	305.984	310.831	311.743	311.338	310.97	310.534	310.166	309.468	308.805	307.566		241.5	301.292	301.319	301.307	301.287	301.283	301.269	301.273
				241.4	302.584	302.646	302.638	302.66	302.667	302.686	302.72	302.757	302.785	302.85	302.908	302.928	303.014	303.028	303.099	303.167	303.013	303.071	302.841	302.838	302.894	302.912	302.923	302.968	303.099	303.593	306.098	310.943	311.848	311.437	311.077	310.635	310.276	309.563	308.927	307.665		241.4	301.387	301.409	301.395	301.381	301.364	301.354	301.37
				241.3	302.683	302.744	302.732	302.749	302.768	302.784	302.808	302.852	302.882	302.948	302.999	303.024	303.118	303.118	303.207	303.259	303.114	303.163	302.934	302.932	302.99	303.021	303.017	303.066	303.194	303.69	306.209	311.047	311.965	311.544	311.181	310.756	310.379	309.661	309.035	307.761		241.3	301.479	301.499	301.493	301.464	301.459	301.448	301.451
				241.2	302.773	302.836	302.826	302.853	302.869	302.873	302.911	302.951	302.989	303.057	303.1	303.122	303.214	303.218	303.299	303.359	303.207	303.27	303.044	303.038	303.087	303.119	303.122	303.155	303.299	303.782	306.311	311.174	312.069	311.657	311.301	310.871	310.48	309.743	309.135	307.872		241.2	301.563	301.601	301.592	301.552	301.553	301.542	301.541
				241.1	302.878	302.942	302.929	302.957	302.962	302.976	303.019	303.049	303.089	303.151	303.203	303.214	303.312	303.318	303.401	303.455	303.311	303.365	303.143	303.15	303.195	303.212	303.221	303.255	303.398	303.895	306.424	311.297	312.168	311.763	311.417	310.975	310.594	309.839	309.247	307.975		241.1	301.661	301.692	301.683	301.652	301.637	301.631	301.64
				241	302.981	303.045	303.027	303.045	303.07	303.087	303.113	303.148	303.181	303.243	303.298	303.317	303.412	303.42	303.503	303.547	303.414	303.458	303.234	303.251	303.289	303.32	303.317	303.361	303.492	303.998	306.535	311.409	312.283	311.877	311.522	311.092	310.707	309.937	309.349	308.081		241	301.758	301.782	301.777	301.742	301.742	301.732	301.732
				240.9	303.078	303.14	303.129	303.147	303.183	303.184	303.224	303.258	303.291	303.352	303.398	303.424	303.509	303.528	303.596	303.649	303.515	303.567	303.344	303.36	303.388	303.42	303.428	303.461	303.6	304.093	306.647	311.533	312.392	311.993	311.641	311.208	310.809	310.028	309.449	308.196		240.9	301.852	301.891	301.871	301.84	301.841	301.836	301.824
				240.8	303.185	303.245	303.239	303.251	303.285	303.293	303.337	303.358	303.396	303.454	303.513	303.526	303.618	303.638	303.708	303.76	303.628	303.671	303.454	303.482	303.507	303.523	303.533	303.571	303.711	304.212	306.769	311.657	312.5	312.101	311.769	311.32	310.929	310.128	309.564	308.303		240.8	301.962	301.989	301.966	301.946	301.93	301.933	301.928
				240.7	303.295	303.353	303.348	303.349	303.391	303.402	303.432	303.468	303.502	303.556	303.621	303.64	303.734	303.745	303.823	303.869	303.741	303.771	303.555	303.595	303.62	303.639	303.641	303.675	303.813	304.328	306.884	311.775	312.623	312.216	311.883	311.447	311.048	310.234	309.671	308.411		240.7	302.069	302.068	302.068	302.043	302.036	302.028	302.024
				240.6	303.397	303.458	303.454	303.465	303.504	303.506	303.542	303.587	303.62	303.673	303.727	303.763	303.839	303.858	303.926	303.982	303.844	303.894	303.672	303.712	303.727	303.747	303.767	303.774	303.932	304.441	306.994	311.904	312.741	312.341	312.008	311.569	311.169	310.332	309.775	308.529		240.6	302.161	302.167	302.169	302.138	302.136	302.126	302.122
				240.5	303.517	303.575	303.567	303.579	303.611	303.619	303.657	303.693	303.731	303.781	303.844	303.883	303.946	303.969	304.036	304.088	303.96	304.006	303.791	303.83	303.846	303.851	303.88	303.884	304.049	304.565	307.121	312.039	312.858	312.461	312.14	311.682	311.302	310.445	309.888	308.646		240.5	302.264	302.271	302.258	302.246	302.23	302.223	302.23
				240.4	303.638	303.69	303.683	303.689	303.728	303.745	303.763	303.807	303.838	303.886	303.953	303.996	304.064	304.089	304.156	304.198	304.079	304.12	303.896	303.941	303.96	303.969	303.99	304.01	304.159	304.693	307.247	312.161	312.984	312.592	312.254	311.807	311.432	310.566	309.999	308.771		240.4	302.373	302.364	302.36	302.349	302.338	302.333	302.335
				240.3	303.745	303.796	303.797	303.805	303.854	303.86	303.88	303.93	303.958	304.009	304.063	304.115	304.173	304.212	304.264	304.314	304.189	304.246	304.019	304.054	304.072	304.084	304.111	304.128	304.282	304.805	307.371	312.29	313.113	312.724	312.379	311.924	311.555	310.676	310.108	308.904		240.3	302.473	302.473	302.465	302.453	302.447	302.447	302.438
				240.2	303.861	303.912	303.912	303.931	303.963	303.975	304.004	304.046	304.074	304.132	304.178	304.23	304.29	304.327	304.385	304.434	304.311	304.362	304.139	304.179	304.206	304.201	304.234	304.252	304.404	304.932	307.506	312.424	313.24	312.839	312.516	312.044	311.687	310.794	310.231	309.027		240.2	302.584	302.585	302.566	302.57	302.55	302.55	302.543
				240.1	303.979	304.031	304.029	304.048	304.075	304.096	304.113	304.164	304.195	304.245	304.3	304.351	304.418	304.448	304.511	304.56	304.437	304.477	304.256	304.296	304.334	304.333	304.351	304.377	304.52	305.061	307.64	312.546	313.379	312.964	312.636	312.175	311.821	310.907	310.349	309.152		240.1	302.698	302.68	302.682	302.678	302.663	302.654	302.647
				240	304.097	304.144	304.15	304.174	304.196	304.214	304.234	304.288	304.327	304.37	304.413	304.481	304.538	304.569	304.627	304.69	304.552	304.609	304.384	304.411	304.449	304.457	304.479	304.493	304.645	305.176	307.764	312.682	313.513	313.103	312.763	312.302	311.955	311.011	310.46	309.288		240	302.797	302.803	302.798	302.786	302.775	302.767	302.751
				239.9	304.22	304.268	304.272	304.307	304.312	304.336	304.362	304.402	304.45	304.493	304.532	304.6	304.658	304.683	304.748	304.811	304.674	304.729	304.511	304.533	304.576	304.578	304.603	304.618	304.772	305.304	307.898	312.826	313.64	313.236	312.902	312.423	312.093	311.128	310.581	309.411		239.9	302.905	302.921	302.903	302.903	302.884	302.875	302.866
				239.8	304.345	304.389	304.394	304.426	304.435	304.466	304.477	304.516	304.565	304.601	304.655	304.717	304.79	304.808	304.878	304.935	304.799	304.844	304.628	304.652	304.696	304.704	304.721	304.749	304.885	305.424	308.033	312.962	313.778	313.371	313.034	312.549	312.221	311.243	310.699	309.543		239.8	303.023	303.02	303.017	303.016	303.002	302.991	302.975
				239.7	304.465	304.503	304.515	304.552	304.568	304.591	304.602	304.645	304.697	304.725	304.773	304.841	304.916	304.935	304.995	305.068	304.915	304.974	304.754	304.776	304.809	304.828	304.854	304.871	305.011	305.538	308.163	313.1	313.912	313.504	313.164	312.675	312.337	311.349	310.814	309.682		239.7	303.129	303.137	303.141	303.132	303.119	303.115	303.084
				239.6	304.587	304.625	304.643	304.68	304.688	304.71	304.733	304.77	304.822	304.857	304.892	304.965	305.044	305.056	305.126	305.193	305.047	305.092	304.879	304.912	304.94	304.956	304.986	304.998	305.141	305.666	308.308	313.244	314.042	313.626	313.305	312.803	312.466	311.462	310.943	309.805		239.6	303.244	303.263	303.248	303.257	303.224	303.225	303.206
				239.5	304.712	304.751	304.771	304.796	304.808	304.84	304.851	304.895	304.943	304.978	305.023	305.092	305.179	305.179	305.259	305.315	305.177	305.213	304.997	305.041	305.07	305.092	305.109	305.13	305.259	305.796	308.452	313.378	314.182	313.753	313.435	312.948	312.595	311.583	311.065	309.923		239.5	303.358	303.373	303.36	303.369	303.338	303.334	303.314
				239.4	304.838	304.872	304.893	304.917	304.938	304.964	304.98	305.027	305.078	305.104	305.15	305.228	305.306	305.311	305.382	305.449	305.293	305.354	305.136	305.161	305.191	305.219	305.237	305.25	305.388	305.918	308.583	313.524	314.313	313.898	313.563	313.085	312.728	311.689	311.179	310.053		239.4	303.464	303.486	303.48	303.475	303.457	303.45	303.428
				239.3	304.973	305.003	305.03	305.053	305.068	305.093	305.117	305.153	305.203	305.244	305.273	305.357	305.423	305.431	305.507	305.574	305.426	305.483	305.27	305.293	305.323	305.34	305.366	305.379	305.52	306.051	308.726	313.678	314.437	314.04	313.709	313.216	312.866	311.811	311.306	310.173		239.3	303.572	303.61	303.585	303.59	303.57	303.562	303.556
				239.2	305.098	305.142	305.161	305.176	305.203	305.233	305.239	305.273	305.322	305.371	305.411	305.482	305.558	305.563	305.646	305.695	305.564	305.609	305.394	305.42	305.454	305.476	305.49	305.515	305.644	306.183	308.866	313.823	314.57	314.182	313.849	313.355	312.998	311.947	311.43	310.291		239.2	303.693	303.726	303.695	303.706	303.694	303.679	303.678
				239.1	305.224	305.271	305.287	305.298	305.341	305.364	305.371	305.412	305.452	305.498	305.54	305.625	305.683	305.704	305.773	305.829	305.692	305.75	305.527	305.545	305.585	305.604	305.617	305.641	305.771	306.315	309.003	313.964	314.706	314.319	313.981	313.487	313.123	312.062	311.545	310.428		239.1	303.805	303.843	303.823	303.819	303.818	303.802	303.792
				239	305.359	305.403	305.429	305.429	305.469	305.493	305.514	305.55	305.578	305.639	305.663	305.758	305.814	305.832	305.907	305.958	305.827	305.881	305.662	305.686	305.728	305.735	305.751	305.778	305.906	306.458	309.154	314.113	314.839	314.451	314.122	313.625	313.265	312.185	311.67	310.552		239	303.92	303.975	303.945	303.945	303.932	303.918	303.917
				238.9	305.485	305.546	305.562	305.554	305.602	305.632	305.639	305.683	305.704	305.764	305.807	305.893	305.952	305.963	306.053	306.089	305.972	306.005	305.799	305.823	305.873	305.884	305.881	305.928	306.043	306.6	309.303	314.251	314.99	314.589	314.258	313.783	313.413	312.316	311.793	310.675		238.9	304.046	304.091	304.059	304.068	304.052	304.037	304.039
				238.8	305.613	305.679	305.691	305.69	305.742	305.768	305.775	305.823	305.85	305.893	305.948	306.041	306.084	306.11	306.183	306.24	306.103	306.152	305.952	305.956	306.011	306.026	306.021	306.065	306.188	306.737	309.438	314.394	315.139	314.741	314.394	313.932	313.559	312.44	311.903	310.815		238.8	304.161	304.215	304.191	304.182	304.189	304.164	304.157
				238.7	305.756	305.819	305.832	305.841	305.872	305.901	305.92	305.959	305.988	306.034	306.089	306.178	306.218	306.246	306.313	306.381	306.241	306.289	306.098	306.101	306.156	306.16	306.164	306.207	306.335	306.884	309.581	314.546	315.278	314.888	314.544	314.065	313.707	312.563	312.025	310.954		238.7	304.282	304.347	304.32	304.31	304.314	304.284	304.296
				238.6	305.882	305.969	305.969	305.97	306.001	306.043	306.045	306.082	306.117	306.16	306.229	306.304	306.354	306.375	306.449	306.507	306.382	306.413	306.225	306.236	306.29	306.302	306.299	306.345	306.466	307.029	309.73	314.679	315.429	315.028	314.677	314.207	313.843	312.687	312.14	311.086		238.6	304.404	304.469	304.439	304.437	304.431	304.406	304.419
				238.5	306.01	306.103	306.095	306.1	306.143	306.183	306.181	306.225	306.255	306.288	306.372	306.445	306.487	306.518	306.581	306.645	306.512	306.548	306.36	306.37	306.42	306.435	306.439	306.48	306.602	307.168	309.864	314.811	315.578	315.17	314.807	314.345	313.977	312.803	312.243	311.235		238.5	304.526	304.596	304.567	304.561	304.559	304.54	304.533
				238.4	306.155	306.24	306.235	306.24	306.274	306.308	306.326	306.37	306.386	306.428	306.497	306.579	306.624	306.647	306.714	306.777	306.64	306.68	306.494	306.517	306.566	306.566	306.583	306.618	306.74	307.314	310.012	314.955	315.724	315.303	314.946	314.481	314.122	312.924	312.354	311.378		238.4	304.646	304.719	304.697	304.691	304.678	304.665	304.656
				238.3	306.292	306.382	306.377	306.375	306.405	306.445	306.455	306.502	306.516	306.557	306.637	306.705	306.767	306.776	306.857	306.912	306.778	306.815	306.624	306.658	306.706	306.712	306.717	306.769	306.878	307.45	310.169	315.091	315.876	315.445	315.081	314.632	314.261	313.054	312.466	311.513		238.3	304.779	304.84	304.819	304.815	304.8	304.788	304.785
				238.2	306.423	306.516	306.504	306.516	306.549	306.578	306.59	306.639	306.664	306.69	306.787	306.848	306.9	306.92	306.996	307.061	306.915	306.957	306.768	306.789	306.837	306.847	306.858	306.908	307.029	307.582	310.318	315.231	316.028	315.595	315.226	314.778	314.394	313.181	312.567	311.663		238.2	304.905	304.954	304.952	304.932	304.935	304.919	304.907
				238.1	306.57	306.652	306.644	306.667	306.685	306.708	306.734	306.778	306.804	306.84	306.925	306.991	307.033	307.058	307.134	307.201	307.051	307.102	306.906	306.929	306.978	306.976	307.01	307.043	307.173	307.731	310.47	315.39	316.165	315.74	315.38	314.915	314.535	313.316	312.675	311.809		238.1	305.031	305.085	305.084	305.063	305.07	305.047	305.039
				238	306.71	306.799	306.793	306.811	306.826	306.855	306.868	306.908	306.935	306.98	307.07	307.121	307.187	307.2	307.277	307.328	307.202	307.24	307.038	307.067	307.117	307.121	307.149	307.194	307.306	307.876	310.631	315.545	316.311	315.888	315.522	315.061	314.673	313.458	312.788	311.949		238	305.175	305.203	305.208	305.195	305.191	305.177	305.172
				237.9	306.844	306.942	306.932	306.95	306.986	307.002	307.017	307.051	307.079	307.114	307.219	307.267	307.325	307.35	307.42	307.472	307.344	307.379	307.186	307.205	307.249	307.256	307.29	307.329	307.446	308.016	310.783	315.694	316.463	316.046	315.661	315.206	314.801	313.59	312.888	312.099		237.9	305.306	305.329	305.334	305.317	305.328	305.32	305.292
				237.8	306.992	307.075	307.078	307.1	307.134	307.141	307.177	307.2	307.217	307.263	307.353	307.412	307.464	307.489	307.567	307.617	307.487	307.527	307.333	307.355	307.396	307.394	307.435	307.471	307.589	308.16	310.936	315.862	316.605	316.19	315.812	315.346	314.944	313.726	313.001	312.243		237.8	305.435	305.453	305.469	305.455	305.461	305.453	305.419
				237.7	307.137	307.223	307.228	307.247	307.28	307.291	307.32	307.338	307.359	307.404	307.504	307.552	307.619	307.632	307.718	307.762	307.644	307.671	307.474	307.502	307.547	307.55	307.575	307.628	307.733	308.307	311.102	316.026	316.763	316.341	315.964	315.499	315.096	313.877	313.118	312.382		237.7	305.578	305.588	305.6	305.591	305.587	305.581	305.557
				237.6	307.279	307.362	307.369	307.392	307.432	307.435	307.465	307.479	307.519	307.544	307.664	307.7	307.764	307.789	307.862	307.916	307.79	307.82	307.637	307.643	307.684	307.7	307.717	307.767	307.889	308.452	311.258	316.185	316.924	316.499	316.124	315.649	315.231	314.02	313.228	312.531		237.6	305.712	305.712	305.734	305.719	305.734	305.721	305.689
				237.5	307.43	307.506	307.518	307.548	307.579	307.578	307.62	307.633	307.669	307.702	307.808	307.845	307.906	307.938	308.006	308.067	307.931	307.966	307.79	307.795	307.826	307.839	307.873	307.901	308.045	308.609	311.411	316.351	317.07	316.647	316.281	315.791	315.378	314.157	313.345	312.676		237.5	305.838	305.843	305.867	305.856	305.867	305.85	305.824
				237.4	307.578	307.661	307.671	307.691	307.724	307.737	307.762	307.779	307.813	307.856	307.958	307.989	308.061	308.091	308.156	308.209	308.086	308.113	307.933	307.946	307.983	307.999	308.026	308.056	308.186	308.767	311.577	316.514	317.229	316.797	316.428	315.943	315.532	314.303	313.471	312.818		237.4	305.977	305.985	305.989	305.995	305.99	305.983	305.965
				237.3	307.723	307.809	307.824	307.834	307.883	307.894	307.917	307.935	307.975	308.005	308.113	308.144	308.211	308.255	308.305	308.363	308.241	308.26	308.094	308.095	308.129	308.156	308.172	308.212	308.341	308.926	311.732	316.667	317.391	316.958	316.571	316.091	315.674	314.437	313.592	312.974		237.3	306.115	306.124	306.126	306.129	306.138	306.13	306.095
				237.2	307.886	307.956	307.982	307.986	308.036	308.039	308.082	308.103	308.131	308.168	308.26	308.297	308.36	308.405	308.463	308.517	308.39	308.415	308.252	308.263	308.286	308.31	308.328	308.357	308.497	309.083	311.89	316.828	317.536	317.113	316.728	316.237	315.825	314.565	313.727	313.125		237.2	306.243	306.279	306.27	306.271	306.279	306.266	306.235
				237.1	308.036	308.105	308.124	308.122	308.172	308.186	308.224	308.246	308.273	308.317	308.406	308.443	308.512	308.549	308.615	308.667	308.537	308.561	308.389	308.413	308.44	308.47	308.473	308.511	308.638	309.238	312.05	316.977	317.692	317.255	316.877	316.388	315.98	314.713	313.862	313.265		237.1	306.38	306.411	306.396	306.406	306.404	306.389	306.376
				237	308.187	308.255	308.269	308.266	308.323	308.336	308.362	308.391	308.433	308.465	308.564	308.606	308.663	308.707	308.765	308.824	308.684	308.709	308.545	308.556	308.583	308.623	308.621	308.659	308.788	309.395	312.207	317.128	317.849	317.413	317.028	316.544	316.126	314.856	313.986	313.416		237	306.519	306.549	306.535	306.535	306.549	306.531	306.514
				236.9	308.358	308.408	308.432	308.426	308.473	308.481	308.516	308.553	308.591	308.633	308.712	308.768	308.817	308.86	308.922	308.977	308.826	308.861	308.704	308.716	308.739	308.77	308.788	308.805	308.953	309.554	312.366	317.295	317.996	317.569	317.185	316.69	316.274	314.991	314.117	313.57		236.9	306.651	306.693	306.681	306.673	306.692	306.67	306.654
				236.8	308.516	308.576	308.595	308.58	308.626	308.645	308.665	308.709	308.739	308.792	308.864	308.919	308.984	309.012	309.088	309.133	308.989	309.021	308.849	308.875	308.903	308.931	308.946	308.967	309.107	309.717	312.544	317.457	318.156	317.731	317.328	316.85	316.432	315.146	314.257	313.718		236.8	306.794	306.843	306.822	306.819	306.82	306.815	306.801
				236.7	308.67	308.734	308.749	308.731	308.795	308.813	308.826	308.866	308.904	308.948	309.032	309.088	309.145	309.176	309.251	309.294	309.152	309.18	309.01	309.027	309.063	309.091	309.1	309.134	309.264	309.882	312.718	317.622	318.32	317.91	317.472	317.017	316.579	315.298	314.388	313.884		236.7	306.941	306.996	306.972	306.96	306.971	306.972	306.944
				236.6	308.837	308.89	308.911	308.894	308.954	308.964	308.992	309.029	309.064	309.11	309.188	309.253	309.306	309.331	309.415	309.448	309.307	309.342	309.172	309.192	309.217	309.245	309.265	309.291	309.431	310.046	312.877	317.793	318.47	318.07	317.629	317.173	316.73	315.439	314.52	314.044		236.6	307.075	307.145	307.124	307.111	307.118	307.119	307.087
				236.5	308.995	309.052	309.068	309.055	309.107	309.126	309.146	309.181	309.216	309.263	309.343	309.404	309.475	309.479	309.577	309.606	309.468	309.5	309.324	309.354	309.383	309.406	309.417	309.446	309.583	310.204	313.051	317.955	318.634	318.221	317.785	317.335	316.897	315.6	314.663	314.191		236.5	307.222	307.28	307.263	307.26	307.251	307.261	307.238
				236.4	309.147	309.204	309.218	309.211	309.265	309.289	309.3	309.327	309.381	309.419	309.507	309.563	309.628	309.643	309.73	309.773	309.619	309.66	309.483	309.502	309.536	309.559	309.573	309.601	309.738	310.364	313.222	318.113	318.8	318.378	317.941	317.496	317.051	315.758	314.79	314.349		236.4	307.368	307.417	307.4	307.397	307.401	307.408	307.373
				236.3	309.318	309.367	309.388	309.389	309.423	309.45	309.469	309.5	309.55	309.59	309.669	309.726	309.787	309.805	309.89	309.932	309.778	309.831	309.652	309.67	309.695	309.711	309.749	309.758	309.917	310.53	313.391	318.295	318.968	318.537	318.111	317.65	317.207	315.903	314.924	314.513		236.3	307.507	307.561	307.557	307.548	307.551	307.556	307.515
				236.2	309.492	309.546	309.561	309.564	309.592	309.629	309.64	309.678	309.716	309.761	309.835	309.885	309.965	309.97	310.069	310.1	309.958	310.007	309.816	309.843	309.878	309.885	309.922	309.933	310.09	310.702	313.582	318.477	319.14	318.699	318.278	317.815	317.384	316.066	315.076	314.675		236.2	307.667	307.706	307.712	307.708	307.7	307.706	307.673
				236.1	309.647	309.709	309.718	309.722	309.766	309.801	309.806	309.84	309.89	309.917	310.01	310.043	310.129	310.146	310.234	310.27	310.132	310.174	309.984	310.004	310.038	310.051	310.081	310.104	310.258	310.876	313.758	318.643	319.313	318.868	318.435	317.98	317.542	316.223	315.221	314.849		236.1	307.813	307.852	307.856	307.852	307.859	307.861	307.818
				236	309.818	309.866	309.887	309.891	309.933	309.963	309.98	310.013	310.062	310.088	310.179	310.21	310.295	310.314	310.398	310.436	310.299	310.35	310.157	310.177	310.195	310.216	310.255	310.269	310.433	311.049	313.921	318.822	319.471	319.025	318.608	318.139	317.704	316.365	315.368	315.023		236	307.956	308	308.011	308.005	308.018	308.006	307.967
				235.9	309.992	310.038	310.06	310.06	310.097	310.132	310.146	310.185	310.229	310.25	310.342	310.373	310.469	310.478	310.571	310.606	310.477	310.518	310.319	310.348	310.37	310.394	310.426	310.44	310.6	311.215	314.1	318.999	319.635	319.178	318.78	318.301	317.883	316.517	315.53	315.181		235.9	308.116	308.144	308.154	308.161	308.169	308.148	308.124
				235.8	310.158	310.204	310.229	310.228	310.274	310.304	310.313	310.347	310.412	310.417	310.523	310.544	310.64	310.66	310.737	310.792	310.651	310.686	310.495	310.513	310.543	310.564	310.595	310.613	310.768	311.388	314.281	319.169	319.813	319.348	318.955	318.471	318.057	316.681	315.686	315.349		235.8	308.278	308.288	308.311	308.312	308.338	308.308	308.275
				235.7	310.335	310.374	310.403	310.404	310.437	310.465	310.485	310.518	310.583	310.595	310.69	310.71	310.803	310.829	310.898	310.962	310.813	310.864	310.667	310.683	310.705	310.73	310.775	310.775	310.946	311.558	314.443	319.35	319.973	319.506	319.124	318.631	318.214	316.821	315.833	315.518		235.7	308.423	308.448	308.474	308.466	308.491	308.461	308.423
				235.6	310.512	310.56	310.583	310.575	310.604	310.64	310.656	310.695	310.745	310.762	310.856	310.879	310.981	311.001	311.078	311.128	310.997	311.036	310.831	310.86	310.882	310.909	310.948	310.949	311.125	311.725	314.619	319.531	320.143	319.67	319.287	318.796	318.383	316.976	315.993	315.679		235.6	308.579	308.605	308.626	308.621	308.639	308.613	308.589
				235.5	310.683	310.733	310.747	310.739	310.789	310.822	310.826	310.86	310.926	310.929	311.037	311.058	311.156	311.187	311.253	311.306	311.182	311.208	311.007	311.029	311.063	311.089	311.114	311.129	311.295	311.901	314.801	319.705	320.317	319.857	319.453	318.972	318.548	317.148	316.154	315.857		235.5	308.742	308.753	308.78	308.775	308.81	308.782	308.748
				235.4	310.86	310.898	310.912	310.917	310.965	310.99	311.011	311.031	311.103	311.112	311.211	311.231	311.324	311.361	311.417	311.475	311.346	311.385	311.183	311.206	311.229	311.265	311.292	311.3	311.472	312.073	314.973	319.884	320.479	320.034	319.628	319.136	318.705	317.298	316.314	316.038		235.4	308.891	308.917	308.943	308.935	308.97	308.942	308.897
				235.3	311.036	311.075	311.089	311.091	311.133	311.162	311.185	311.21	311.268	311.285	311.382	311.403	311.504	311.532	311.591	311.647	311.52	311.555	311.348	311.382	311.41	311.447	311.466	311.474	311.644	312.236	315.155	320.06	320.64	320.197	319.799	319.306	318.879	317.458	316.472	316.199		235.3	309.048	309.08	309.095	309.095	309.122	309.096	309.059
				235.2	311.208	311.25	311.262	311.266	311.315	311.344	311.356	311.382	311.447	311.459	311.562	311.582	311.675	311.708	311.76	311.828	311.695	311.721	311.527	311.549	311.592	311.622	311.638	311.658	311.807	312.407	315.343	320.226	320.825	320.373	319.967	319.48	319.05	317.631	316.626	316.366		235.2	309.216	309.235	309.256	309.248	309.291	309.26	309.221
				235.1	311.391	311.426	311.437	311.448	311.488	311.517	311.54	311.556	311.625	311.647	311.738	311.758	311.843	311.879	311.924	312	311.854	311.902	311.705	311.726	311.762	311.792	311.815	311.83	311.987	312.581	315.518	320.407	320.997	320.545	320.147	319.646	319.206	317.783	316.778	316.539		235.1	309.368	309.416	309.43	309.41	309.447	309.422	309.375
				235	311.576	311.616	311.615	311.63	311.659	311.707	311.714	311.743	311.789	311.823	311.907	311.937	312.025	312.054	312.104	312.17	312.035	312.082	311.874	311.906	311.943	311.973	311.986	312.003	312.166	312.759	315.7	320.593	321.168	320.715	320.317	319.816	319.374	317.943	316.94	316.708		235	309.525	309.576	309.588	309.577	309.597	309.577	309.545
				234.9	311.749	311.788	311.784	311.797	311.842	311.896	311.887	311.919	311.972	311.99	312.083	312.116	312.197	312.236	312.281	312.351	312.215	312.249	312.048	312.082	312.122	312.144	312.146	312.187	312.33	312.933	315.893	320.764	321.352	320.901	320.487	319.987	319.543	318.113	317.108	316.887		234.9	309.693	309.727	309.743	309.732	309.768	309.745	309.707
				234.8	311.933	311.958	311.958	311.982	312.023	312.072	312.073	312.092	312.158	312.176	312.264	312.29	312.372	312.407	312.446	312.528	312.385	312.431	312.232	312.263	312.292	312.319	312.322	312.365	312.505	313.117	316.078	320.946	321.523	321.084	320.674	320.154	319.71	318.273	317.277	317.069		234.8	309.847	309.906	309.914	309.903	309.93	309.91	309.869
				234.7	312.117	312.142	312.142	312.169	312.196	312.25	312.256	312.279	312.331	312.354	312.44	312.464	312.559	312.582	312.628	312.706	312.559	312.609	312.408	312.446	312.476	312.506	312.5	312.541	312.683	313.303	316.265	321.133	321.696	321.248	320.858	320.333	319.893	318.434	317.453	317.238		234.7	310.013	310.076	310.083	310.076	310.09	310.063	310.039
				234.6	312.285	312.321	312.323	312.333	312.375	312.424	312.422	312.453	312.506	312.52	312.614	312.644	312.733	312.76	312.805	312.891	312.737	312.774	312.591	312.615	312.654	312.677	312.669	312.724	312.853	313.48	316.449	321.311	321.878	321.423	321.024	320.511	320.066	318.606	317.611	317.403		234.6	310.18	310.228	310.241	310.229	310.255	310.225	310.196
				234.5	312.473	312.497	312.509	312.513	312.551	312.599	312.604	312.624	312.687	312.705	312.789	312.827	312.908	312.936	312.978	313.069	312.912	312.965	312.783	312.792	312.829	312.849	312.851	312.904	313.036	313.665	316.631	321.499	322.058	321.602	321.204	320.686	320.233	318.771	317.779	317.577		234.5	310.34	310.393	310.416	310.398	310.41	310.39	310.352
				234.4	312.664	312.691	312.696	312.699	312.729	312.788	312.794	312.813	312.863	312.883	312.967	313.011	313.098	313.125	313.169	313.249	313.098	313.158	312.964	312.982	313.016	313.039	313.032	313.084	313.221	313.853	316.82	321.698	322.233	321.778	321.395	320.866	320.409	318.941	317.965	317.748		234.4	310.506	310.557	310.588	310.575	310.57	310.559	310.523
				234.3	312.837	312.873	312.868	312.872	312.92	312.974	312.965	312.99	313.04	313.046	313.158	313.195	313.278	313.318	313.355	313.436	313.288	313.331	313.145	313.16	313.196	313.218	313.205	313.266	313.392	314.032	317.009	321.877	322.413	321.964	321.562	321.046	320.588	319.122	318.137	317.924		234.3	310.672	310.71	310.744	310.735	310.742	310.735	310.683
				234.2	313.015	313.04	313.046	313.055	313.105	313.147	313.151	313.16	313.224	313.237	313.34	313.371	313.454	313.501	313.527	313.614	313.468	313.518	313.334	313.342	313.368	313.397	313.39	313.446	313.57	314.216	317.195	322.054	322.588	322.142	321.736	321.219	320.763	319.293	318.304	318.103		234.2	310.829	310.875	310.915	310.903	310.909	310.907	310.839
				234.1	313.204	313.232	313.242	313.256	313.286	313.328	313.349	313.352	313.407	313.427	313.531	313.553	313.655	313.685	313.721	313.798	313.658	313.708	313.524	313.526	313.557	313.589	313.583	313.627	313.764	314.405	317.395	322.25	322.766	322.316	321.922	321.402	320.95	319.47	318.485	318.272		234.1	311.002	311.055	311.085	311.089	311.078	311.074	311.011
				234	313.384	313.415	313.42	313.438	313.475	313.511	313.53	313.539	313.591	313.614	313.727	313.751	313.846	313.878	313.916	313.991	313.852	313.883	313.718	313.702	313.754	313.778	313.769	313.818	313.951	314.592	317.593	322.436	322.953	322.505	322.095	321.595	321.134	319.656	318.658	318.446		234	311.184	311.216	311.248	311.254	311.255	311.248	311.175
				233.9	313.569	313.596	313.603	313.616	313.659	313.691	313.722	313.717	313.779	313.818	313.919	313.945	314.031	314.059	314.101	314.172	314.035	314.077	313.912	313.889	313.932	313.956	313.959	314.007	314.14	314.768	317.774	322.626	323.133	322.698	322.27	321.768	321.306	319.829	318.822	318.63		233.9	311.349	311.4	311.423	311.425	311.417	311.426	311.331
				233.8	313.768	313.799	313.802	313.822	313.848	313.887	313.923	313.92	313.964	314.013	314.106	314.137	314.228	314.243	314.298	314.355	314.226	314.271	314.096	314.084	314.122	314.146	314.151	314.192	314.332	314.96	317.973	322.824	323.306	322.881	322.463	321.946	321.489	320.002	319.015	318.805		233.8	311.52	311.569	311.594	311.606	311.591	311.596	311.512
				233.7	313.953	313.99	313.99	314.012	314.046	314.083	314.109	314.115	314.153	314.196	314.306	314.325	314.416	314.437	314.497	314.546	314.425	314.445	314.278	314.265	314.315	314.332	314.334	314.384	314.51	315.151	318.174	323.014	323.492	323.068	322.646	322.125	321.673	320.184	319.197	318.989		233.7	311.699	311.737	311.755	311.772	311.778	311.772	311.689
				233.6	314.137	314.165	314.172	314.198	314.236	314.259	314.298	314.292	314.34	314.393	314.5	314.51	314.597	314.616	314.675	314.726	314.614	314.629	314.462	314.444	314.494	314.514	314.523	314.568	314.697	315.339	318.364	323.2	323.68	323.251	322.823	322.289	321.847	320.355	319.366	319.182		233.6	311.865	311.917	311.926	311.945	311.95	311.943	311.858
				233.5	314.33	314.362	314.366	314.4	314.422	314.455	314.493	314.491	314.533	314.585	314.677	314.705	314.796	314.801	314.87	314.915	314.807	314.819	314.65	314.645	314.694	314.712	314.722	314.759	314.897	315.538	318.576	323.401	323.87	323.428	323.016	322.473	322.034	320.529	319.556	319.366		233.5	312.041	312.104	312.1	312.131	312.125	312.11	312.037
				233.4	314.515	314.551	314.555	314.583	314.616	314.647	314.678	314.692	314.73	314.769	314.868	314.909	314.988	314.993	315.073	315.115	315.008	314.999	314.84	314.834	314.898	314.899	314.909	314.956	315.087	315.73	318.789	323.595	324.061	323.615	323.2	322.655	322.215	320.714	319.749	319.549		233.4	312.227	312.273	312.267	312.304	312.309	312.279	312.215
				233.3	314.708	314.736	314.746	314.765	314.807	314.836	314.867	314.878	314.921	314.966	315.058	315.106	315.164	315.176	315.252	315.3	315.19	315.193	315.038	315.022	315.087	315.081	315.101	315.152	315.274	315.92	318.983	323.785	324.248	323.806	323.381	322.826	322.387	320.883	319.924	319.742		233.3	312.391	312.453	312.442	312.472	312.472	312.451	312.385
				233.2	314.91	314.946	314.95	314.962	314.999	315.043	315.063	315.085	315.114	315.157	315.242	315.296	315.357	315.365	315.451	315.488	315.374	315.393	315.225	315.228	315.28	315.278	315.298	315.341	315.468	316.12	319.188	323.989	324.428	323.989	323.578	323.002	322.569	321.054	320.112	319.928		233.2	312.563	312.622	312.617	312.651	312.649	312.62	312.565
				233.1	315.099	315.146	315.149	315.165	315.202	315.245	315.249	315.292	315.305	315.337	315.439	315.489	315.551	315.565	315.656	315.692	315.575	315.578	315.415	315.418	315.478	315.469	315.485	315.54	315.654	316.325	319.406	324.182	324.617	324.172	323.759	323.184	322.754	321.236	320.306	320.11		233.1	312.746	312.781	312.783	312.822	312.835	312.798	312.749
				233	315.29	315.329	315.337	315.347	315.396	315.428	315.437	315.478	315.501	315.534	315.632	315.68	315.738	315.755	315.84	315.882	315.769	315.773	315.618	315.605	315.665	315.661	315.673	315.736	315.842	316.523	319.606	324.368	324.812	324.354	323.931	323.356	322.934	321.405	320.485	320.294		233	312.913	312.959	312.959	313.005	313.004	312.976	312.917
				232.9	315.485	315.527	315.527	315.531	315.577	315.623	315.636	315.673	315.691	315.72	315.81	315.866	315.938	315.939	316.028	316.072	315.951	315.971	315.799	315.81	315.854	315.862	315.863	315.918	316.039	316.724	319.811	324.563	324.993	324.527	324.11	323.537	323.115	321.58	320.669	320.468		232.9	313.085	313.142	313.133	313.191	313.174	313.147	313.084
				232.8	315.676	315.726	315.726	315.732	315.773	315.828	315.827	315.877	315.895	315.914	316.006	316.068	316.142	316.14	316.228	316.281	316.15	316.159	315.994	316.012	316.056	316.058	316.056	316.116	316.23	316.924	320.021	324.753	325.179	324.71	324.285	323.732	323.295	321.769	320.859	320.645		232.8	313.264	313.313	313.311	313.36	313.358	313.325	313.264
				232.7	315.881	315.919	315.923	315.922	315.973	316.018	316.023	316.068	316.094	316.125	316.201	316.26	316.33	316.336	316.416	316.479	316.341	316.361	316.198	316.204	316.243	316.248	316.246	316.31	316.421	317.113	320.216	324.935	325.367	324.897	324.458	323.911	323.463	321.944	321.042	320.83		232.7	313.433	313.488	313.498	313.532	313.53	313.504	313.43
				232.6	316.086	316.122	316.123	316.118	316.16	316.213	316.227	316.265	316.279	316.319	316.392	316.438	316.524	316.526	316.609	316.668	316.524	316.562	316.386	316.398	316.431	316.446	316.441	316.494	316.619	317.312	320.405	325.132	325.55	325.076	324.643	324.088	323.64	322.122	321.225	321		232.6	313.601	313.662	313.675	313.708	313.704	313.68	313.604
				232.5	316.278	316.322	316.319	316.323	316.36	316.417	316.418	316.468	316.477	316.515	316.596	316.632	316.723	316.732	316.818	316.873	316.731	316.752	316.575	316.598	316.63	316.643	316.635	316.693	316.818	317.515	320.604	325.326	325.741	325.253	324.822	324.28	323.824	322.314	321.41	321.164		232.5	313.784	313.836	313.845	313.882	313.893	313.864	313.791
				232.4	316.467	316.506	316.507	316.515	316.555	316.6	316.609	316.647	316.67	316.717	316.788	316.825	316.915	316.927	317.001	317.067	316.926	316.946	316.769	316.786	316.815	316.834	316.818	316.89	317.01	317.701	320.79	325.502	325.928	325.424	324.991	324.456	323.992	322.487	321.583	321.336		232.4	313.949	314.018	314.022	314.058	314.066	314.043	313.959
				232.3	316.66	316.705	316.701	316.705	316.74	316.797	316.814	316.832	316.861	316.911	316.973	317.014	317.115	317.118	317.186	317.262	317.114	317.147	316.956	316.985	317.01	317.035	317.011	317.074	317.212	317.899	320.986	325.695	326.107	325.6	325.179	324.636	324.172	322.667	321.772	321.503		232.3	314.117	314.199	314.2	314.235	314.235	314.204	314.127
				232.2	316.844	316.901	316.897	316.913	316.935	316.992	317.007	317.025	317.06	317.095	317.167	317.214	317.309	317.316	317.384	317.464	317.307	317.33	317.141	317.179	317.212	317.224	317.2	317.266	317.41	318.093	321.186	325.879	326.289	325.773	325.356	324.822	324.344	322.854	321.952	321.668		232.2	314.29	314.362	314.366	314.392	314.413	314.374	314.302
				232.1	317.043	317.096	317.093	317.12	317.137	317.183	317.201	317.212	317.263	317.303	317.372	317.417	317.498	317.519	317.576	317.661	317.506	317.533	317.347	317.371	317.409	317.413	317.396	317.467	317.602	318.281	321.377	326.061	326.482	325.963	325.53	325	324.52	323.024	322.126	321.849		232.1	314.457	314.548	314.551	314.554	314.583	314.552	314.477
				232	317.242	317.303	317.285	317.302	317.334	317.382	317.399	317.406	317.451	317.496	317.562	317.604	317.686	317.712	317.771	317.853	317.695	317.735	317.541	317.572	317.6	317.611	317.593	317.654	317.797	318.479	321.574	326.254	326.656	326.142	325.717	325.172	324.702	323.197	322.3	322.015		232	314.624	314.719	314.722	314.739	314.747	314.715	314.646
				231.9	317.43	317.508	317.483	317.504	317.54	317.585	317.591	317.611	317.648	317.687	317.762	317.805	317.883	317.917	317.983	318.056	317.9	317.927	317.732	317.766	317.801	317.805	317.786	317.851	318.001	318.685	321.78	326.449	326.838	326.328	325.902	325.36	324.888	323.375	322.466	322.18		231.9	314.81	314.884	314.892	314.916	314.925	314.895	314.831
				231.8	317.622	317.701	317.682	317.708	317.74	317.78	317.786	317.8	317.852	317.892	317.964	318.01	318.083	318.121	318.177	318.255	318.097	318.127	317.934	317.958	317.995	317.999	317.977	318.052	318.195	318.876	321.982	326.634	327.021	326.521	326.076	325.549	325.062	323.539	322.628	322.356		231.8	314.983	315.071	315.072	315.085	315.099	315.076	315.006
				231.7	317.831	317.912	317.881	317.903	317.928	317.982	318.002	317.998	318.048	318.086	318.155	318.207	318.295	318.316	318.37	318.452	318.287	318.33	318.129	318.166	318.192	318.21	318.179	318.245	318.393	319.076	322.187	326.827	327.199	326.708	326.265	325.735	325.241	323.72	322.809	322.539		231.7	315.161	315.253	315.254	315.272	315.274	315.243	315.177
				231.6	318.036	318.12	318.086	318.113	318.13	318.195	318.208	318.21	318.254	318.288	318.367	318.42	318.504	318.526	318.586	318.665	318.494	318.528	318.323	318.372	318.409	318.411	318.388	318.454	318.609	319.29	322.411	327.031	327.398	326.908	326.458	325.937	325.435	323.907	322.991	322.713		231.6	315.348	315.429	315.435	315.448	315.466	315.423	315.364
				231.5	318.249	318.321	318.292	318.316	318.339	318.391	318.404	318.41	318.464	318.501	318.576	318.631	318.703	318.733	318.786	318.864	318.701	318.735	318.533	318.565	318.611	318.607	318.596	318.664	318.817	319.482	322.616	327.219	327.601	327.1	326.633	326.122	325.616	324.08	323.153	322.888		231.5	315.523	315.618	315.629	315.626	315.651	315.614	315.544
				231.4	318.476	318.538	318.501	318.51	318.549	318.604	318.621	318.627	318.673	318.706	318.782	318.831	318.913	318.934	318.99	319.065	318.908	318.958	318.738	318.778	318.812	318.826	318.813	318.863	319.022	319.688	322.823	327.426	327.799	327.289	326.831	326.306	325.802	324.27	323.329	323.075		231.4	315.709	315.81	315.829	315.828	315.84	315.803	315.733
				231.3	318.683	318.746	318.707	318.716	318.761	318.82	318.821	318.846	318.879	318.912	318.994	319.038	319.117	319.142	319.205	319.276	319.121	319.157	318.931	318.978	319.021	319.033	319.022	319.068	319.236	319.9	323.044	327.63	327.992	327.48	327.027	326.5	325.988	324.462	323.499	323.259		231.3	315.903	315.992	316.013	316.015	316.032	315.992	315.93
				231.2	318.896	318.945	318.923	318.935	318.969	319.026	319.028	319.058	319.103	319.131	319.209	319.255	319.328	319.36	319.413	319.487	319.339	319.37	319.142	319.17	319.232	319.237	319.229	319.282	319.459	320.102	323.252	327.827	328.202	327.685	327.214	326.695	326.172	324.642	323.669	323.44		231.2	316.093	316.19	316.205	316.198	316.224	316.194	316.121
				231.1	319.108	319.154	319.135	319.142	319.161	319.23	319.243	319.264	319.312	319.33	319.414	319.458	319.543	319.562	319.616	319.693	319.536	319.584	319.341	319.379	319.432	319.451	319.438	319.479	319.662	320.304	323.455	328.026	328.395	327.875	327.413	326.882	326.349	324.833	323.855	323.617		231.1	316.28	316.371	316.394	316.392	316.409	316.376	316.302
				231	319.309	319.356	319.337	319.345	319.358	319.433	319.443	319.474	319.519	319.535	319.62	319.665	319.743	319.766	319.824	319.902	319.748	319.774	319.538	319.576	319.645	319.649	319.648	319.689	319.866	320.519	323.663	328.228	328.583	328.06	327.602	327.064	326.525	325.02	324.038	323.788		231	316.468	316.544	316.568	316.57	316.596	316.554	316.492
				230.9	319.517	319.55	319.537	319.556	319.57	319.629	319.641	319.67	319.737	319.754	319.827	319.875	319.935	319.973	320.021	320.106	319.951	319.981	319.749	319.766	319.85	319.841	319.85	319.898	320.073	320.72	323.865	328.424	328.783	328.252	327.783	327.243	326.713	325.186	324.207	323.951		230.9	316.644	316.728	316.758	316.749	316.786	316.749	316.676
				230.8	319.718	319.756	319.735	319.746	319.767	319.822	319.843	319.87	319.939	319.945	320.017	320.062	320.129	320.162	320.208	320.293	320.144	320.182	319.949	319.963	320.039	320.042	320.049	320.081	320.251	320.913	324.048	328.619	328.957	328.428	327.966	327.413	326.882	325.367	324.376	324.114		230.8	316.819	316.908	316.941	316.936	316.955	316.928	316.847
				230.7	319.903	319.952	319.937	319.946	319.969	320.028	320.035	320.078	320.135	320.136	320.209	320.252	320.317	320.357	320.413	320.493	320.338	320.365	320.14	320.16	320.236	320.232	320.248	320.268	320.439	321.117	324.239	328.819	329.125	328.613	328.151	327.591	327.046	325.545	324.553	324.284		230.7	317.007	317.074	317.111	317.11	317.128	317.107	317.034
				230.6	320.09	320.129	320.125	320.143	320.156	320.217	320.216	320.26	320.324	320.33	320.399	320.443	320.499	320.559	320.601	320.69	320.524	320.541	320.335	320.34	320.427	320.404	320.429	320.456	320.632	321.296	324.424	328.992	329.299	328.795	328.315	327.76	327.217	325.702	324.713	324.437		230.6	317.169	317.255	317.27	317.267	317.305	317.286	317.207
				230.5	320.286	320.323	320.317	320.321	320.339	320.403	320.413	320.444	320.502	320.51	320.584	320.629	320.7	320.745	320.783	320.873	320.708	320.735	320.526	320.54	320.618	320.597	320.615	320.638	320.814	321.482	324.602	329.169	329.466	328.965	328.494	327.932	327.379	325.873	324.894	324.585		230.5	317.341	317.418	317.438	317.449	317.473	317.448	317.361
				230.4	320.46	320.505	320.505	320.502	320.514	320.588	320.594	320.627	320.682	320.692	320.762	320.816	320.892	320.925	320.975	321.057	320.892	320.913	320.704	320.728	320.801	320.777	320.797	320.82	320.992	321.674	324.782	329.346	329.625	329.126	328.666	328.105	327.535	326.038	325.068	324.741		230.4	317.514	317.571	317.596	317.615	317.641	317.606	317.526
				230.3	320.648	320.684	320.681	320.691	320.703	320.768	320.766	320.799	320.864	320.882	320.941	321.006	321.07	321.111	321.15	321.24	321.072	321.087	320.899	320.906	320.977	320.948	320.97	321.009	321.182	321.853	324.962	329.516	329.8	329.294	328.818	328.273	327.707	326.185	325.22	324.886		230.3	317.672	317.734	317.759	317.775	317.817	317.775	317.682
				230.2	320.838	320.877	320.863	320.866	320.884	320.955	320.958	320.985	321.039	321.054	321.116	321.183	321.252	321.28	321.323	321.41	321.249	321.278	321.085	321.092	321.145	321.133	321.149	321.183	321.357	322.024	325.131	329.691	329.962	329.454	328.986	328.434	327.872	326.352	325.379	325.022		230.2	317.827	317.903	317.929	317.943	317.978	317.937	317.838
				230.1	321.011	321.064	321.054	321.05	321.07	321.147	321.139	321.178	321.209	321.23	321.295	321.358	321.436	321.454	321.513	321.594	321.436	321.457	321.254	321.271	321.315	321.319	321.333	321.356	321.537	322.21	325.321	329.859	330.122	329.621	329.156	328.612	328.027	326.514	325.551	325.178		230.1	317.994	318.054	318.085	318.102	318.13	318.098	318.006
				230	321.192	321.233	321.234	321.236	321.25	321.328	321.306	321.352	321.384	321.417	321.479	321.544	321.613	321.643	321.689	321.78	321.618	321.634	321.435	321.442	321.483	321.494	321.511	321.541	321.73	322.385	325.509	330.019	330.293	329.798	329.31	328.777	328.189	326.657	325.707	325.328		230	318.146	318.227	318.24	318.248	318.299	318.264	318.164
				229.9	321.384	321.415	321.417	321.412	321.421	321.505	321.503	321.53	321.556	321.592	321.661	321.723	321.806	321.824	321.864	321.953	321.796	321.823	321.615	321.632	321.657	321.682	321.688	321.715	321.908	322.562	325.686	330.178	330.458	329.955	329.473	328.934	328.343	326.814	325.881	325.462		229.9	318.306	318.381	318.405	318.418	318.462	318.421	318.314
				229.8	321.575	321.607	321.615	321.603	321.614	321.693	321.698	321.727	321.749	321.781	321.844	321.924	322.007	322.005	322.055	322.141	321.993	322.012	321.795	321.828	321.847	321.877	321.879	321.906	322.091	322.772	325.884	330.36	330.63	330.122	329.649	329.116	328.508	326.982	326.065	325.621		229.8	318.486	318.546	318.57	318.592	318.622	318.583	318.485
				229.7	321.764	321.79	321.806	321.805	321.808	321.883	321.881	321.908	321.952	321.984	322.039	322.12	322.187	322.2	322.241	322.336	322.183	322.196	321.991	322.004	322.025	322.059	322.07	322.106	322.284	322.966	326.085	330.547	330.816	330.308	329.815	329.291	328.692	327.141	326.229	325.774		229.7	318.65	318.724	318.749	318.755	318.803	318.77	318.657
				229.6	321.977	321.999	322.007	322.004	322.011	322.084	322.094	322.112	322.151	322.177	322.247	322.316	322.382	322.399	322.44	322.538	322.38	322.407	322.197	322.207	322.224	322.267	322.277	322.3	322.475	323.157	326.287	330.745	331.002	330.495	329.999	329.467	328.877	327.324	326.412	325.926		229.6	318.827	318.913	318.94	318.94	318.992	318.956	318.84
				229.5	322.18	322.212	322.229	322.219	322.227	322.3	322.306	322.332	322.354	322.379	322.456	322.519	322.591	322.604	322.658	322.749	322.597	322.609	322.396	322.42	322.443	322.479	322.497	322.505	322.682	323.371	326.512	330.948	331.191	330.696	330.201	329.664	329.056	327.519	326.616	326.101		229.5	319.022	319.1	319.122	319.124	319.177	319.146	319.038
				229.4	322.392	322.415	322.445	322.446	322.449	322.508	322.515	322.542	322.572	322.607	322.678	322.735	322.799	322.828	322.873	322.964	322.814	322.814	322.609	322.631	322.664	322.681	322.707	322.72	322.901	323.58	326.741	331.143	331.397	330.907	330.391	329.865	329.254	327.704	326.813	326.288		229.4	319.208	319.308	319.312	319.308	319.375	319.351	319.233
				229.3	322.623	322.636	322.667	322.664	322.671	322.728	322.747	322.761	322.793	322.826	322.904	322.958	323.025	323.055	323.092	323.183	323.028	323.043	322.839	322.866	322.895	322.909	322.92	322.935	323.122	323.8	326.958	331.354	331.603	331.11	330.602	330.061	329.464	327.913	327.025	326.47		229.3	319.415	319.506	319.523	319.52	319.583	319.551	319.419
				229.2	322.846	322.872	322.905	322.89	322.902	322.962	322.981	322.996	323.023	323.049	323.123	323.187	323.261	323.28	323.334	323.414	323.258	323.266	323.064	323.109	323.138	323.143	323.146	323.164	323.34	324.041	327.194	331.58	331.814	331.316	330.822	330.275	329.668	328.138	327.251	326.669		229.2	319.639	319.706	319.732	319.738	319.786	319.754	319.628
				229.1	323.072	323.103	323.131	323.131	323.14	323.195	323.204	323.226	323.266	323.289	323.364	323.423	323.49	323.515	323.567	323.652	323.49	323.497	323.303	323.335	323.371	323.367	323.368	323.406	323.576	324.269	327.438	331.806	332.04	331.54	331.038	330.493	329.892	328.363	327.463	326.875		229.1	319.85	319.93	319.949	319.946	320.002	319.972	319.842
				229	323.317	323.346	323.361	323.363	323.37	323.428	323.44	323.46	323.497	323.523	323.613	323.65	323.724	323.747	323.803	323.884	323.722	323.747	323.543	323.57	323.601	323.607	323.6	323.639	323.807	324.493	327.671	332.036	332.259	331.759	331.259	330.707	330.116	328.586	327.679	327.07		229	320.057	320.144	320.17	320.163	320.227	320.183	320.052
				228.9	323.552	323.585	323.605	323.598	323.605	323.673	323.68	323.712	323.728	323.754	323.843	323.881	323.966	323.976	324.053	324.115	323.965	323.994	323.773	323.815	323.846	323.85	323.843	323.869	324.035	324.734	327.914	332.266	332.477	331.981	331.492	330.925	330.32	328.813	327.912	327.282		228.9	320.281	320.363	320.38	320.381	320.435	320.392	320.27
				228.8	323.78	323.806	323.832	323.842	323.843	323.91	323.899	323.943	323.965	323.995	324.071	324.118	324.193	324.218	324.281	324.344	324.196	324.217	324.004	324.039	324.075	324.07	324.065	324.106	324.276	324.967	328.162	332.483	332.703	332.204	331.703	331.14	330.54	329.026	328.126	327.495		228.8	320.483	320.579	320.585	320.591	320.639	320.605	320.476
				228.7	324.025	324.04	324.049	324.066	324.073	324.134	324.135	324.171	324.193	324.233	324.307	324.347	324.426	324.451	324.504	324.566	324.425	324.455	324.238	324.271	324.297	324.304	324.29	324.332	324.498	325.198	328.386	332.703	332.924	332.411	331.915	331.345	330.753	329.238	328.342	327.699		228.7	320.69	320.787	320.802	320.814	320.85	320.815	320.682
				228.6	324.262	324.268	324.286	324.285	324.304	324.374	324.367	324.41	324.425	324.463	324.535	324.575	324.668	324.675	324.74	324.795	324.661	324.692	324.464	324.509	324.532	324.542	324.528	324.564	324.719	325.449	328.621	332.929	333.14	332.616	332.135	331.557	330.956	329.453	328.566	327.91		228.6	320.911	321.001	321.017	321.031	321.053	321.022	320.891
				228.5	324.484	324.487	324.509	324.513	324.531	324.602	324.585	324.631	324.658	324.694	324.76	324.807	324.89	324.905	324.964	325.025	324.885	324.908	324.689	324.726	324.75	324.758	324.754	324.798	324.948	325.682	328.852	333.15	333.363	332.831	332.332	331.766	331.168	329.655	328.77	328.123		228.5	321.106	321.213	321.22	321.23	321.264	321.233	321.099
				228.4	324.721	324.721	324.724	324.735	324.749	324.816	324.813	324.855	324.882	324.919	325.001	325.029	325.112	325.128	325.187	325.237	325.102	325.136	324.914	324.945	324.963	324.981	324.979	325.019	325.178	325.904	329.066	333.369	333.576	333.038	332.538	331.968	331.37	329.854	328.966	328.318		228.4	321.297	321.41	321.423	321.441	321.474	321.438	321.305
				228.3	324.954	324.949	324.958	324.956	324.982	325.048	325.045	325.095	325.1	325.14	325.221	325.26	325.342	325.345	325.421	325.457	325.33	325.363	325.123	325.175	325.199	325.205	325.218	325.234	325.397	326.14	329.299	333.594	333.785	333.246	332.756	332.173	331.572	330.047	329.175	328.524		228.3	321.505	321.61	321.618	321.645	321.675	321.646	321.515
				228.2	325.167	325.163	325.181	325.185	325.214	325.277	325.257	325.314	325.33	325.369	325.428	325.49	325.556	325.579	325.64	325.683	325.554	325.57	325.339	325.386	325.418	325.413	325.439	325.454	325.629	326.361	329.53	333.805	333.999	333.465	332.954	332.378	331.771	330.238	329.365	328.739		228.2	321.698	321.812	321.819	321.843	321.875	321.857	321.721
				228.1	325.398	325.39	325.395	325.406	325.435	325.496	325.476	325.532	325.551	325.59	325.657	325.708	325.777	325.81	325.857	325.906	325.759	325.786	325.566	325.606	325.633	325.636	325.655	325.671	325.857	326.575	329.744	334.013	334.214	333.672	333.158	332.58	331.966	330.433	329.562	328.941		228.1	321.907	322.007	322.029	322.055	322.08	322.062	321.923
				228	325.624	325.615	325.624	325.623	325.66	325.71	325.705	325.763	325.774	325.81	325.881	325.932	326.008	326.026	326.088	326.136	325.984	326.008	325.786	325.838	325.859	325.862	325.882	325.89	326.067	326.811	329.972	334.233	334.419	333.875	333.375	332.792	332.156	330.635	329.773	329.143		228	322.118	322.213	322.23	322.257	322.278	322.256	322.128
				227.9	325.839	325.833	325.844	325.85	325.884	325.933	325.919	325.977	326.004	326.032	326.102	326.158	326.223	326.249	326.304	326.362	326.199	326.216	326.008	326.054	326.069	326.07	326.094	326.115	326.282	327.034	330.194	334.447	334.63	334.09	333.577	333.003	332.361	330.838	329.967	329.348		227.9	322.312	322.414	322.43	322.446	322.481	322.456	322.328
				227.8	326.057	326.062	326.056	326.063	326.088	326.147	326.137	326.186	326.221	326.241	326.322	326.374	326.426	326.465	326.514	326.574	326.396	326.441	326.228	326.261	326.272	326.278	326.307	326.322	326.498	327.243	330.399	334.654	334.834	334.3	333.772	333.198	332.559	331.033	330.152	329.54		227.8	322.498	322.594	322.628	322.644	322.686	322.646	322.522
				227.7	326.283	326.291	326.282	326.283	326.308	326.367	326.362	326.415	326.438	326.457	326.54	326.591	326.652	326.679	326.746	326.796	326.617	326.674	326.442	326.486	326.499	326.501	326.534	326.534	326.712	327.466	330.628	334.872	335.028	334.507	333.991	333.4	332.748	331.245	330.353	329.74		227.7	322.706	322.795	322.817	322.851	322.879	322.843	322.724
				227.6	326.491	326.496	326.507	326.511	326.533	326.601	326.572	326.629	326.662	326.685	326.752	326.814	326.863	326.905	326.96	327.016	326.839	326.889	326.66	326.697	326.717	326.708	326.748	326.747	326.925	327.682	330.846	335.084	335.238	334.722	334.196	333.595	332.945	331.447	330.551	329.943		227.6	322.902	323.008	323.011	323.036	323.065	323.039	322.922
				227.5	326.702	326.711	326.709	326.722	326.737	326.813	326.78	326.834	326.872	326.902	326.966	327.019	327.07	327.122	327.162	327.224	327.044	327.102	326.883	326.908	326.92	326.924	326.954	326.954	327.136	327.885	331.045	335.28	335.44	334.917	334.382	333.784	333.127	331.638	330.749	330.135		227.5	323.097	323.2	323.215	323.228	323.258	323.224	323.106
				227.4	326.915	326.922	326.915	326.924	326.943	327.014	327.001	327.052	327.081	327.108	327.176	327.225	327.289	327.324	327.383	327.433	327.25	327.32	327.09	327.125	327.136	327.138	327.171	327.162	327.337	328.11	331.259	335.491	335.629	335.099	334.588	333.981	333.309	331.83	330.956	330.332		227.4	323.292	323.39	323.399	323.426	323.438	323.404	323.29
				227.3	327.122	327.125	327.13	327.138	327.157	327.23	327.216	327.263	327.305	327.332	327.389	327.45	327.502	327.537	327.594	327.65	327.47	327.526	327.304	327.331	327.348	327.347	327.378	327.385	327.545	328.326	331.476	335.704	335.832	335.303	334.78	334.181	333.514	332.028	331.151	330.537		227.3	323.471	323.592	323.588	323.611	323.637	323.599	323.476
				227.2	327.333	327.348	327.34	327.35	327.356	327.445	327.43	327.474	327.52	327.542	327.606	327.659	327.711	327.754	327.802	327.852	327.677	327.74	327.521	327.533	327.553	327.559	327.588	327.597	327.76	328.529	331.676	335.907	336.032	335.501	334.959	334.368	333.716	332.216	331.344	330.73		227.2	323.658	323.774	323.783	323.798	323.838	323.793	323.66
				227.1	327.541	327.565	327.56	327.558	327.574	327.659	327.652	327.699	327.725	327.756	327.811	327.865	327.928	327.957	328.026	328.062	327.887	327.962	327.725	327.743	327.771	327.776	327.812	327.802	327.974	328.752	331.886	336.109	336.221	335.696	335.166	334.56	333.899	332.409	331.545	330.931		227.1	323.851	323.966	323.964	323.995	324.022	323.989	323.846
				227	327.74	327.772	327.776	327.783	327.8	327.879	327.866	327.918	327.944	327.98	328.023	328.081	328.141	328.176	328.242	328.278	328.112	328.163	327.935	327.948	327.983	327.986	328.026	328.019	328.186	328.963	332.1	336.32	336.425	335.897	335.371	334.76	334.095	332.605	331.743	331.146		227	324.037	324.167	324.153	324.176	324.207	324.187	324.029
				226.9	327.948	327.983	327.982	327.997	328.007	328.085	328.075	328.12	328.144	328.19	328.241	328.29	328.352	328.387	328.442	328.477	328.318	328.366	328.147	328.154	328.184	328.199	328.23	328.223	328.397	329.163	332.292	336.52	336.63	336.093	335.558	334.945	334.286	332.783	331.941	331.339		226.9	324.23	324.339	324.359	324.359	324.401	324.367	324.204
				226.8	328.164	328.202	328.197	328.203	328.222	328.292	328.304	328.343	328.358	328.399	328.453	328.501	328.581	328.593	328.661	328.695	328.53	328.583	328.354	328.374	328.407	328.421	328.453	328.432	328.612	329.386	332.517	336.72	336.823	336.283	335.761	335.146	334.474	332.969	332.155	331.536		226.8	324.431	324.522	324.545	324.565	324.597	324.556	324.392
				226.7	328.38	328.415	328.424	328.428	328.445	328.515	328.528	328.557	328.589	328.619	328.672	328.726	328.798	328.811	328.877	328.924	328.755	328.791	328.575	328.585	328.628	328.629	328.669	328.658	328.827	329.607	332.748	336.944	337.031	336.483	335.968	335.359	334.684	333.173	332.354	331.752		226.7	324.621	324.723	324.729	324.758	324.795	324.756	324.584
				226.6	328.597	328.644	328.65	328.65	328.66	328.734	328.744	328.768	328.807	328.839	328.905	328.944	329.008	329.028	329.083	329.139	328.973	329.008	328.808	328.795	328.834	328.847	328.878	328.879	329.048	329.811	332.959	337.15	337.246	336.695	336.167	335.554	334.889	333.373	332.549	331.951		226.6	324.817	324.912	324.933	324.944	325.002	324.955	324.771
				226.5	328.815	328.871	328.877	328.858	328.883	328.938	328.966	328.99	329.009	329.048	329.125	329.145	329.225	329.238	329.305	329.355	329.187	329.229	329.018	329.011	329.059	329.064	329.104	329.085	329.263	330.029	333.179	337.351	337.44	336.902	336.376	335.752	335.072	333.573	332.75	332.149		226.5	325.019	325.093	325.125	325.137	325.184	325.146	324.96
				226.4	329.023	329.078	329.097	329.087	329.111	329.158	329.174	329.198	329.221	329.272	329.333	329.364	329.431	329.459	329.517	329.576	329.414	329.437	329.225	329.223	329.268	329.268	329.318	329.303	329.471	330.241	333.406	337.564	337.64	337.107	336.595	335.961	335.268	333.776	332.946	332.362		226.4	325.201	325.289	325.304	325.318	325.365	325.337	325.154
				226.3	329.243	329.295	329.304	329.305	329.315	329.376	329.38	329.393	329.428	329.492	329.556	329.573	329.644	329.671	329.717	329.785	329.634	329.649	329.44	329.442	329.48	329.488	329.523	329.516	329.682	330.443	333.619	337.772	337.849	337.308	336.796	336.158	335.468	333.972	333.146	332.562		226.3	325.395	325.479	325.51	325.506	325.558	325.517	325.344
				226.2	329.475	329.523	329.523	329.518	329.528	329.591	329.611	329.613	329.644	329.706	329.772	329.784	329.876	329.884	329.94	330.01	329.854	329.871	329.652	329.676	329.716	329.719	329.743	329.73	329.908	330.671	333.856	337.985	338.048	337.518	337.003	336.367	335.661	334.177	333.37	332.76		226.2	325.604	325.664	325.709	325.714	325.75	325.7	325.545
				226.1	329.699	329.739	329.746	329.746	329.756	329.82	329.833	329.836	329.874	329.938	329.986	330.009	330.094	330.107	330.165	330.246	330.082	330.079	329.875	329.898	329.94	329.935	329.953	329.959	330.125	330.899	334.1	338.212	338.264	337.729	337.22	336.587	335.87	334.388	333.579	332.98		226.1	325.797	325.869	325.895	325.907	325.948	325.9	325.752
				226	329.92	329.962	329.955	329.97	329.97	330.039	330.04	330.046	330.09	330.157	330.211	330.221	330.3	330.322	330.383	330.462	330.298	330.299	330.101	330.106	330.151	330.154	330.162	330.183	330.339	331.111	334.323	338.429	338.487	337.935	337.428	336.795	336.076	334.587	333.782	333.186		226	325.985	326.07	326.106	326.092	326.146	326.096	325.945
				225.9	330.147	330.185	330.169	330.18	330.191	330.242	330.258	330.269	330.302	330.37	330.423	330.428	330.518	330.529	330.61	330.677	330.505	330.517	330.308	330.332	330.375	330.374	330.378	330.392	330.563	331.326	334.544	338.635	338.686	338.147	337.639	336.992	336.268	334.784	333.996	333.391		225.9	326.176	326.256	326.306	326.285	326.329	326.28	326.136
				225.8	330.366	330.39	330.39	330.405	330.415	330.472	330.475	330.491	330.529	330.594	330.629	330.645	330.738	330.753	330.834	330.9	330.73	330.727	330.513	330.546	330.594	330.582	330.594	330.612	330.774	331.549	334.766	338.858	338.886	338.363	337.851	337.207	336.47	334.988	334.21	333.608		225.8	326.359	326.451	326.489	326.478	326.519	326.474	326.338
				225.7	330.581	330.601	330.601	330.628	330.623	330.704	330.684	330.7	330.745	330.806	330.846	330.861	330.948	330.967	331.044	331.105	330.946	330.944	330.732	330.759	330.801	330.798	330.798	330.82	330.984	331.762	334.982	339.073	339.097	338.566	338.051	337.412	336.672	335.186	334.426	333.809		225.7	326.549	326.652	326.687	326.67	326.716	326.661	326.523
				225.6	330.811	330.822	330.811	330.833	330.835	330.92	330.913	330.92	330.96	331.013	331.056	331.068	331.171	331.169	331.266	331.318	331.145	331.167	330.94	330.979	331.031	331.017	331.011	331.025	331.215	331.987	335.207	339.281	339.298	338.769	338.251	337.62	336.859	335.386	334.651	334.002		225.6	326.751	326.84	326.878	326.882	326.903	326.847	326.712
				225.5	331.024	331.031	331.034	331.051	331.058	331.136	331.137	331.141	331.189	331.23	331.269	331.292	331.386	331.39	331.485	331.54	331.361	331.374	331.155	331.186	331.247	331.217	331.221	331.248	331.436	332.211	335.44	339.494	339.509	338.978	338.455	337.837	337.058	335.592	334.868	334.208		225.5	326.936	327.029	327.055	327.077	327.099	327.045	326.908
				225.4	331.229	331.244	331.245	331.266	331.266	331.349	331.343	331.352	331.398	331.439	331.493	331.51	331.588	331.607	331.696	331.74	331.572	331.591	331.38	331.39	331.449	331.419	331.432	331.456	331.641	332.416	335.654	339.696	339.73	339.171	338.646	338.038	337.255	335.786	335.066	334.402		225.4	327.118	327.216	327.254	327.255	327.297	327.237	327.086
				225.3	331.453	331.469	331.467	331.473	331.487	331.556	331.566	331.578	331.614	331.65	331.712	331.725	331.807	331.82	331.918	331.952	331.774	331.82	331.591	331.612	331.67	331.643	331.664	331.67	331.861	332.629	335.878	339.903	339.934	339.376	338.849	338.238	337.448	335.986	335.284	334.602		225.3	327.318	327.408	327.453	327.458	327.487	327.424	327.274
				225.2	331.675	331.68	331.699	331.691	331.713	331.778	331.783	331.798	331.843	331.879	331.923	331.954	332.023	332.053	332.133	332.177	331.996	332.031	331.802	331.822	331.887	331.853	331.882	331.897	332.077	332.847	336.11	340.119	340.136	339.593	339.068	338.448	337.653	336.192	335.502	334.817		225.2	327.511	327.602	327.644	327.656	327.68	327.628	327.483
				225.1	331.886	331.896	331.917	331.907	331.922	332.004	331.995	332.009	332.05	332.099	332.15	332.176	332.241	332.28	332.344	332.387	332.224	332.252	332.027	332.029	332.093	332.069	332.095	332.113	332.285	333.06	336.326	340.328	340.351	339.8	339.267	338.652	337.854	336.398	335.713	335.017		225.1	327.715	327.797	327.843	327.847	327.884	327.827	327.675
				225	332.114	332.126	332.131	332.116	332.147	332.211	332.221	332.231	332.263	332.31	332.372	332.394	332.464	332.492	332.569	332.607	332.441	332.483	332.249	332.256	332.319	332.295	332.328	332.327	332.507	333.29	336.557	340.533	340.554	340.004	339.474	338.857	338.045	336.596	335.931	335.218		225	327.922	327.996	328.035	328.056	328.076	328.018	327.862
				224.9	332.34	332.344	332.356	332.345	332.382	332.431	332.444	332.448	332.494	332.539	332.596	332.626	332.686	332.724	332.793	332.839	332.666	332.691	332.471	332.477	332.547	332.509	332.552	332.561	332.731	333.523	336.795	340.754	340.774	340.225	339.692	339.076	338.258	336.799	336.141	335.436		224.9	328.117	328.186	328.225	328.255	328.285	328.22	328.072
				224.8	332.552	332.569	332.576	332.572	332.598	332.652	332.659	332.659	332.712	332.76	332.829	332.85	332.903	332.951	333.012	333.054	332.901	332.917	332.703	332.699	332.757	332.731	332.774	332.791	332.944	333.743	337.021	340.975	341.003	340.436	339.9	339.281	338.47	336.994	336.348	335.647		224.8	328.312	328.386	328.432	328.442	328.497	328.423	328.275
				224.7	332.786	332.8	332.803	332.795	332.821	332.869	332.886	332.893	332.93	332.977	333.053	333.068	333.128	333.168	333.247	333.278	333.12	333.149	332.928	332.928	332.987	332.97	333.011	333.005	333.173	333.968	337.249	341.195	341.22	340.653	340.112	339.483	338.674	337.185	336.566	335.861		224.7	328.519	328.589	328.64	328.649	328.697	328.621	328.472
				224.6	333.017	333.018	333.04	333.027	333.057	333.099	333.106	333.125	333.166	333.208	333.271	333.301	333.352	333.402	333.476	333.515	333.343	333.365	333.148	333.149	333.215	333.197	333.23	333.24	333.397	334.197	337.482	341.436	341.428	340.884	340.337	339.702	338.884	337.386	336.784	336.087		224.6	328.719	328.798	328.835	328.851	328.894	328.833	328.687
				224.5	333.23	333.236	333.255	333.255	333.274	333.328	333.319	333.334	333.383	333.43	333.497	333.524	333.574	333.629	333.691	333.735	333.577	333.587	333.378	333.367	333.431	333.417	333.44	333.46	333.617	334.42	337.701	341.66	341.647	341.096	340.55	339.913	339.09	337.586	336.995	336.297		224.5	328.916	329.004	329.034	329.039	329.1	329.043	328.884
				224.4	333.454	333.466	333.464	333.47	333.493	333.544	333.549	333.557	333.597	333.64	333.714	333.734	333.8	333.838	333.915	333.949	333.794	333.813	333.601	333.605	333.656	333.64	333.665	333.669	333.845	334.645	337.919	341.869	341.861	341.302	340.753	340.124	339.282	337.782	337.212	336.494		224.4	329.119	329.195	329.226	329.242	329.293	329.235	329.068
				224.3	333.677	333.685	333.693	333.696	333.722	333.767	333.775	333.781	333.827	333.864	333.929	333.962	334.022	334.059	334.134	334.179	334.008	334.021	333.82	333.831	333.884	333.852	333.883	333.903	334.068	334.878	338.156	342.097	342.073	341.521	340.971	340.339	339.491	337.981	337.423	336.711		224.3	329.313	329.388	329.41	329.437	329.492	329.433	329.267
				224.2	333.886	333.906	333.906	333.924	333.931	333.992	333.989	333.992	334.041	334.081	334.16	334.188	334.245	334.284	334.346	334.394	334.238	334.242	334.05	334.043	334.091	334.062	334.09	334.129	334.282	335.085	338.38	342.322	342.302	341.726	341.179	340.546	339.706	338.182	337.634	336.918		224.2	329.507	329.588	329.619	329.622	329.697	329.635	329.459
				224.1	334.113	334.14	334.127	334.138	334.144	334.204	334.217	334.223	334.256	334.298	334.378	334.396	334.465	334.497	334.575	334.609	334.451	334.475	334.274	334.272	334.308	334.289	334.319	334.344	334.513	335.3	338.599	342.542	342.518	341.94	341.383	340.748	339.9	338.386	337.853	337.117		224.1	329.704	329.79	329.823	329.823	329.884	329.824	329.647
				224	334.348	334.365	334.364	334.358	334.379	334.432	334.442	334.454	334.491	334.533	334.588	334.621	334.689	334.729	334.797	334.84	334.666	334.69	334.49	334.494	334.532	334.509	334.541	334.568	334.74	335.523	338.826	342.765	342.721	342.165	341.61	340.961	340.111	338.592	338.071	337.337		224	329.892	329.99	330.008	330.02	330.072	330.023	329.843
				223.9	334.565	334.59	334.586	334.589	334.601	334.661	334.656	334.67	334.712	334.763	334.819	334.85	334.92	334.963	335.006	335.057	334.907	334.912	334.714	334.713	334.745	334.73	334.755	334.783	334.951	335.735	339.048	342.98	342.939	342.378	341.826	341.168	340.327	338.811	338.289	337.541		223.9	330.086	330.195	330.209	330.205	330.276	330.221	330.032
				223.8	334.79	334.825	334.8	334.798	334.817	334.878	334.892	334.892	334.928	334.985	335.044	335.062	335.149	335.177	335.231	335.276	335.135	335.151	334.936	334.946	334.965	334.957	334.988	334.997	335.18	335.963	339.271	343.186	343.145	342.58	342.03	341.374	340.528	339.016	338.509	337.734		223.8	330.289	330.389	330.406	330.407	330.466	330.407	330.222
				223.7	335.023	335.043	335.034	335.024	335.043	335.098	335.122	335.12	335.164	335.211	335.264	335.299	335.369	335.405	335.456	335.509	335.356	335.37	335.154	335.168	335.194	335.178	335.216	335.231	335.405	336.196	339.515	343.407	343.35	342.798	342.254	341.589	340.745	339.224	338.726	337.94		223.7	330.479	330.58	330.587	330.607	330.663	330.601	330.427
				223.6	335.243	335.268	335.26	335.258	335.266	335.33	335.335	335.335	335.388	335.432	335.503	335.531	335.6	335.638	335.675	335.736	335.594	335.598	335.384	335.377	335.411	335.403	335.434	335.458	335.625	336.421	339.746	343.624	343.567	343.007	342.468	341.793	340.965	339.435	338.936	338.136		223.6	330.67	330.779	330.79	330.794	330.87	330.803	330.621
				223.5	335.473	335.503	335.486	335.477	335.482	335.549	335.563	335.563	335.608	335.65	335.73	335.748	335.825	335.861	335.912	335.955	335.821	335.837	335.605	335.607	335.631	335.635	335.675	335.672	335.851	336.649	339.975	343.839	343.78	343.211	342.672	342.002	341.17	339.633	339.148	338.316		223.5	330.862	330.987	330.994	330.997	331.059	330.991	330.815
				223.4	335.715	335.731	335.73	335.702	335.72	335.778	335.791	335.795	335.845	335.886	335.946	335.973	336.039	336.099	336.149	336.193	336.046	336.058	335.822	335.833	335.863	335.868	335.908	335.906	336.083	336.891	340.217	344.061	343.985	343.439	342.9	342.227	341.379	339.839	339.361	338.508		223.4	331.046	331.182	331.181	331.201	331.254	331.19	331.033
				223.3	335.926	335.943	335.951	335.933	335.944	336.005	336.002	336.006	336.066	336.114	336.173	336.198	336.266	336.329	336.362	336.42	336.278	336.276	336.046	336.051	336.08	336.094	336.125	336.125	336.3	337.11	340.447	344.277	344.202	343.645	343.109	342.433	341.59	340.047	339.559	338.688		223.3	331.244	331.372	331.376	331.391	331.455	331.389	331.233
				223.2	336.152	336.166	336.163	336.157	336.157	336.222	336.232	336.229	336.277	336.329	336.393	336.414	336.501	336.544	336.591	336.645	336.504	336.51	336.263	336.28	336.304	336.33	336.352	336.345	336.524	337.337	340.676	344.491	344.416	343.841	343.303	342.64	341.786	340.25	339.772	338.844		223.2	331.457	331.565	331.579	331.6	331.646	331.574	331.426
				223.1	336.382	336.385	336.392	336.378	336.386	336.445	336.461	336.453	336.507	336.561	336.609	336.64	336.718	336.767	336.823	336.881	336.716	336.72	336.48	336.506	336.539	336.553	336.577	336.583	336.751	337.58	340.917	344.718	344.627	344.055	343.512	342.856	341.988	340.448	339.973	339.026		223.1	331.651	331.753	331.766	331.803	331.837	331.765	331.631
				223	336.593	336.609	336.614	336.612	336.614	336.679	336.676	336.673	336.737	336.787	336.839	336.872	336.948	336.99	337.041	337.109	336.939	336.939	336.715	336.724	336.763	336.77	336.795	336.812	336.964	337.809	341.151	344.943	344.848	344.266	343.719	343.064	342.201	340.659	340.169	339.202		223	331.843	331.945	331.962	331.99	332.038	331.961	331.821
				222.9	336.824	336.843	336.833	336.835	336.841	336.902	336.908	336.902	336.954	337.009	337.062	337.085	337.186	337.211	337.273	337.327	337.161	337.177	336.942	336.955	336.987	337.002	337.027	337.035	337.195	338.041	341.375	345.159	345.071	344.475	343.92	343.271	342.404	340.868	340.38	339.373		222.9	332.047	332.141	332.167	332.195	332.227	332.146	332.008
				222.8	337.063	337.067	337.066	337.049	337.082	337.123	337.142	337.14	337.19	337.256	337.283	337.31	337.413	337.446	337.508	337.561	337.374	337.398	337.163	337.189	337.218	337.226	337.258	337.271	337.428	338.287	341.609	345.396	345.291	344.703	344.143	343.49	342.606	341.074	340.586	339.563		222.8	332.238	332.333	332.362	332.405	332.418	332.346	332.214
				222.7	337.286	337.29	337.291	337.287	337.314	337.36	337.364	337.369	337.416	337.493	337.516	337.544	337.65	337.678	337.726	337.787	337.609	337.623	337.399	337.412	337.447	337.446	337.477	337.5	337.652	338.514	341.842	345.624	345.517	344.926	344.355	343.696	342.821	341.297	340.789	339.755		222.7	332.437	332.536	332.564	332.592	332.625	332.554	332.411
				222.6	337.511	337.521	337.505	337.517	337.536	337.589	337.602	337.599	337.642	337.723	337.745	337.764	337.899	337.897	337.964	338.01	337.838	337.861	337.642	337.648	337.673	337.689	337.707	337.719	337.893	338.75	342.078	345.851	345.735	345.139	344.555	343.9	343.019	341.519	341.004	339.944		222.6	332.65	332.741	332.77	332.796	332.821	332.752	332.601
				222.5	337.754	337.759	337.734	337.739	337.773	337.82	337.84	337.837	337.887	337.967	337.967	337.998	338.13	338.131	338.207	338.254	338.064	338.095	337.871	337.876	337.912	337.925	337.94	337.96	338.141	339.002	342.325	346.087	345.955	345.366	344.781	344.123	343.228	341.732	341.224	340.154		222.5	332.849	332.941	332.964	333.001	333.02	332.955	332.801
				222.4	337.973	337.999	337.958	337.973	338.012	338.06	338.067	338.07	338.126	338.199	338.212	338.242	338.359	338.369	338.43	338.486	338.299	338.326	338.116	338.095	338.144	338.146	338.168	338.188	338.371	339.235	342.567	346.315	346.182	345.585	345.008	344.332	343.445	341.954	341.433	340.369		222.4	333.039	333.151	333.17	333.186	333.228	333.172	332.997
				222.3	338.2	338.243	338.178	338.197	338.243	338.292	338.306	338.307	338.357	338.417	338.448	338.467	338.599	338.597	338.666	338.711	338.528	338.578	338.359	338.333	338.372	338.38	338.412	338.412	338.606	339.463	342.796	346.541	346.41	345.8	345.226	344.539	343.642	342.172	341.652	340.573		222.3	333.236	333.354	333.384	333.39	333.431	333.378	333.196
				222.2	338.441	338.468	338.414	338.429	338.485	338.518	338.547	338.544	338.596	338.654	338.672	338.7	338.818	338.84	338.909	338.946	338.755	338.811	338.582	338.565	338.604	338.615	338.647	338.648	338.857	339.702	343.026	346.779	346.631	346.037	345.459	344.757	343.84	342.381	341.875	340.796		222.2	333.435	333.559	333.585	333.603	333.63	333.582	333.409
				222.1	338.669	338.697	338.646	338.668	338.721	338.768	338.774	338.769	338.832	338.893	338.916	338.947	339.046	339.08	339.135	339.182	339.001	339.04	338.816	338.802	338.841	338.845	338.873	338.876	339.093	339.934	343.254	347.018	346.862	346.265	345.69	344.962	344.05	342.598	342.09	341.024		222.1	333.634	333.775	333.785	333.802	333.844	333.8	333.617
				222	338.894	338.934	338.873	338.902	338.939	339.007	339.012	338.999	339.061	339.113	339.146	339.173	339.28	339.306	339.372	339.403	339.243	339.284	339.054	339.048	339.079	339.087	339.114	339.1	339.326	340.166	343.489	347.234	347.084	346.481	345.901	345.164	344.251	342.807	342.316	341.239		222	333.848	333.982	333.99	334.009	334.052	334.003	333.815
				221.9	339.132	339.16	339.114	339.123	339.164	339.232	339.247	339.228	339.303	339.345	339.367	339.399	339.49	339.536	339.61	339.638	339.467	339.506	339.275	339.28	339.307	339.322	339.344	339.338	339.562	340.407	343.719	347.462	347.296	346.706	346.117	345.382	344.449	343.002	342.545	341.456		221.9	334.046	334.178	334.18	334.22	334.249	334.193	334.021
				221.8	339.36	339.394	339.343	339.356	339.401	339.468	339.471	339.455	339.533	339.572	339.606	339.64	339.707	339.765	339.822	339.878	339.7	339.729	339.508	339.508	339.544	339.543	339.567	339.572	339.782	340.638	343.941	347.69	347.526	346.926	346.344	345.596	344.665	343.207	342.76	341.665		221.8	334.242	334.384	334.385	334.415	334.459	334.402	334.214
				221.7	339.593	339.629	339.573	339.582	339.633	339.699	339.698	339.689	339.748	339.789	339.847	339.863	339.939	339.995	340.053	340.096	339.932	339.967	339.742	339.751	339.771	339.774	339.809	339.795	339.998	340.862	344.164	347.908	347.75	347.143	346.557	345.8	344.871	343.403	342.97	341.868		221.7	334.446	334.591	334.596	334.62	334.656	334.604	334.416
				221.6	339.841	339.858	339.832	339.818	339.873	339.928	339.939	339.928	339.987	340.034	340.078	340.096	340.167	340.238	340.298	340.328	340.162	340.2	339.966	339.997	340.008	340.01	340.047	340.044	340.235	341.111	344.397	348.145	347.966	347.381	346.788	346.03	345.08	343.6	343.193	342.092		221.6	334.647	334.791	334.797	334.831	334.858	334.8	334.64
				221.5	340.08	340.088	340.081	340.069	340.116	340.174	340.174	340.164	340.225	340.28	340.326	340.345	340.405	340.481	340.529	340.568	340.411	340.429	340.208	340.231	340.25	340.244	340.275	340.284	340.464	341.352	344.633	348.38	348.199	347.613	347.011	346.255	345.309	343.816	343.401	342.319		221.5	334.858	335.005	335.002	335.024	335.071	335.016	334.849
				221.4	340.31	340.331	340.313	340.305	340.341	340.413	340.41	340.4	340.452	340.509	340.566	340.575	340.65	340.702	340.765	340.799	340.65	340.672	340.447	340.477	340.486	340.486	340.518	340.516	340.686	341.59	344.874	348.606	348.418	347.826	347.22	346.47	345.524	344.032	343.61	342.52		221.4	335.076	335.207	335.213	335.228	335.276	335.224	335.05
				221.3	340.551	340.569	340.556	340.54	340.577	340.641	340.653	340.642	340.692	340.747	340.797	340.804	340.887	340.94	341.013	341.045	340.876	340.906	340.677	340.71	340.715	340.728	340.755	340.768	340.927	341.842	345.126	348.841	348.636	348.052	347.445	346.709	345.737	344.236	343.823	342.73		221.3	335.28	335.404	335.419	335.439	335.482	335.425	335.267
				221.2	340.786	340.807	340.8	340.786	340.819	340.882	340.884	340.883	340.935	340.988	341.044	341.052	341.124	341.18	341.25	341.3	341.114	341.134	340.918	340.931	340.953	340.957	340.983	341.012	341.166	342.079	345.371	349.077	348.874	348.284	347.674	346.941	345.97	344.455	344.023	342.931		221.2	335.482	335.613	335.634	335.638	335.698	335.639	335.464
				221.1	341.031	341.069	341.044	341.035	341.055	341.124	341.13	341.133	341.17	341.225	341.291	341.296	341.383	341.42	341.496	341.54	341.359	341.389	341.169	341.18	341.198	341.206	341.23	341.251	341.402	342.313	345.614	349.31	349.112	348.513	347.899	347.165	346.194	344.681	344.231	343.133		221.1	335.703	335.826	335.856	335.85	335.911	335.857	335.674
				221	341.281	341.307	341.292	341.272	341.294	341.355	341.375	341.383	341.411	341.468	341.522	341.538	341.622	341.663	341.748	341.781	341.591	341.628	341.404	341.418	341.431	341.456	341.474	341.496	341.651	342.552	345.875	349.556	349.34	348.75	348.137	347.397	346.405	344.892	344.443	343.354		221	335.909	336.02	336.057	336.071	336.111	336.053	335.885
				220.9	341.517	341.546	341.536	341.531	341.541	341.605	341.617	341.62	341.661	341.708	341.768	341.795	341.863	341.899	341.991	342.025	341.838	341.858	341.648	341.649	341.681	341.698	341.703	341.74	341.893	342.789	346.119	349.8	349.577	348.98	348.368	347.621	346.634	345.121	344.651	343.568		220.9	336.123	336.238	336.262	336.274	336.329	336.265	336.088
				220.8	341.755	341.79	341.764	341.773	341.775	341.856	341.859	341.862	341.907	341.934	342.008	342.041	342.116	342.128	342.231	342.266	342.08	342.11	341.896	341.901	341.934	341.947	341.95	341.974	342.137	343.023	346.369	350.035	349.814	349.201	348.587	347.837	346.852	345.356	344.866	343.766		220.8	336.347	336.456	336.469	336.489	336.541	336.483	336.288
				220.7	341.999	342.026	342.005	341.999	342.012	342.088	342.106	342.105	342.151	342.17	342.235	342.272	342.352	342.369	342.474	342.515	342.306	342.349	342.124	342.143	342.164	342.19	342.194	342.229	342.391	343.266	346.633	350.272	350.043	349.436	348.818	348.066	347.069	345.569	345.094	343.972		220.7	336.547	336.644	336.67	336.709	336.745	336.676	336.497
				220.6	342.241	342.266	342.248	342.246	342.259	342.337	342.343	342.347	342.395	342.412	342.481	342.531	342.596	342.614	342.708	342.764	342.552	342.584	342.368	342.376	342.409	342.424	342.423	342.477	342.636	343.506	346.883	350.515	350.286	349.668	349.055	348.288	347.305	345.794	345.31	344.186		220.6	336.748	336.863	336.882	336.912	336.971	336.882	336.702
				220.5	342.493	342.513	342.486	342.479	342.493	342.584	342.58	342.584	342.631	342.645	342.73	342.779	342.849	342.848	342.939	342.995	342.796	342.834	342.622	342.618	342.66	342.661	342.673	342.71	342.873	343.738	347.134	350.741	350.528	349.899	349.274	348.501	347.532	346.024	345.525	344.391		220.5	336.963	337.08	337.099	337.121	337.181	337.099	336.899
				220.4	342.746	342.747	342.728	342.715	342.73	342.814	342.822	342.829	342.873	342.882	342.957	343.01	343.078	343.089	343.179	343.231	343.033	343.07	342.854	342.857	342.891	342.897	342.915	342.951	343.109	343.976	347.394	350.987	350.759	350.138	349.511	348.733	347.744	346.242	345.749	344.613		220.4	337.17	337.284	337.304	337.338	337.38	337.302	337.115
				220.3	342.975	342.968	342.955	342.956	342.978	343.057	343.042	343.059	343.102	343.118	343.198	343.251	343.312	343.325	343.405	343.47	343.281	343.295	343.088	343.086	343.124	343.126	343.145	343.181	343.332	344.208	347.637	351.229	350.995	350.366	349.75	348.961	347.967	346.476	345.962	344.837		220.3	337.366	337.508	337.51	337.534	337.595	337.515	337.323
				220.2	343.205	343.204	343.177	343.194	343.212	343.3	343.271	343.288	343.338	343.344	343.444	343.486	343.559	343.559	343.638	343.707	343.526	343.541	343.329	343.333	343.368	343.358	343.386	343.41	343.563	344.451	347.884	351.465	351.234	350.595	349.975	349.191	348.192	346.715	346.187	345.041		220.2	337.575	337.73	337.728	337.742	337.803	337.741	337.53
				220.1	343.442	343.436	343.415	343.416	343.446	343.529	343.512	343.536	343.574	343.581	343.673	343.712	343.795	343.81	343.879	343.953	343.752	343.784	343.552	343.569	343.595	343.589	343.635	343.654	343.809	344.708	348.144	351.708	351.461	350.834	350.207	349.428	348.411	346.94	346.418	345.262		220.1	337.781	337.935	337.938	337.956	338.001	337.943	337.751
				220	343.67	343.671	343.649	343.657	343.686	343.766	343.741	343.776	343.807	343.832	343.921	343.947	344.03	344.053	344.107	344.197	343.988	344.013	343.79	343.796	343.825	343.814	343.863	343.893	344.043	344.957	348.4	351.948	351.706	351.07	350.44	349.665	348.641	347.167	346.635	345.479		220	337.982	338.143	338.166	338.156	338.217	338.152	337.955
				219.9	343.913	343.921	343.885	343.895	343.91	344.012	343.967	344.009	344.036	344.072	344.172	344.185	344.282	344.284	344.341	344.43	344.241	344.26	344.036	344.037	344.068	344.044	344.109	344.118	344.27	345.203	348.658	352.185	351.955	351.299	350.664	349.889	348.866	347.405	346.852	345.683		219.9	338.2	338.361	338.396	338.372	338.431	338.378	338.162
				219.8	344.157	344.154	344.124	344.127	344.142	344.24	344.21	344.251	344.27	344.308	344.41	344.409	344.515	344.531	344.589	344.673	344.475	344.497	344.266	344.27	344.304	344.281	344.353	344.351	344.516	345.451	348.917	352.426	352.189	351.533	350.905	350.117	349.075	347.628	347.087	345.904		219.8	338.403	338.559	338.606	338.593	338.631	338.586	338.375
				219.7	344.389	344.385	344.36	344.373	344.385	344.484	344.444	344.498	344.511	344.556	344.651	344.646	344.748	344.78	344.828	344.919	344.72	344.727	344.502	344.502	344.539	344.518	344.582	344.589	344.759	345.693	349.17	352.674	352.437	351.765	351.151	350.354	349.295	347.868	347.31	346.126		219.7	338.612	338.772	338.818	338.796	338.845	338.794	338.583
				219.6	344.621	344.627	344.59	344.607	344.616	344.726	344.678	344.725	344.741	344.793	344.889	344.885	345.001	345.018	345.064	345.154	344.959	344.97	344.737	344.75	344.788	344.762	344.819	344.818	344.997	345.938	349.415	352.911	352.672	351.983	351.375	350.577	349.512	348.105	347.534	346.334		219.6	338.83	338.981	339.028	339.003	339.057	339.012	338.784
				219.5	344.87	344.871	344.835	344.836	344.854	344.961	344.936	344.972	344.987	345.03	345.131	345.119	345.241	345.266	345.313	345.399	345.184	345.218	344.97	344.996	345.029	345.013	345.07	345.069	345.257	346.201	349.686	353.155	352.903	352.216	351.608	350.808	349.733	348.33	347.771	346.558		219.5	339.035	339.182	339.23	339.226	339.264	339.213	339
				219.4	345.109	345.114	345.081	345.086	345.109	345.208	345.185	345.218	345.235	345.276	345.38	345.369	345.482	345.511	345.561	345.652	345.424	345.457	345.216	345.24	345.272	345.259	345.304	345.32	345.506	346.451	349.948	353.404	353.15	352.452	351.847	351.035	349.966	348.562	347.994	346.789		219.4	339.246	339.392	339.447	339.437	339.483	339.414	339.213
				219.3	345.353	345.36	345.324	345.332	345.346	345.452	345.421	345.446	345.474	345.523	345.624	345.614	345.74	345.746	345.793	345.887	345.672	345.707	345.464	345.492	345.524	345.503	345.54	345.557	345.745	346.685	350.186	353.63	353.389	352.68	352.075	351.255	350.191	348.798	348.214	347.005		219.3	339.462	339.6	339.66	339.644	339.7	339.629	339.418
				219.2	345.61	345.599	345.576	345.573	345.585	345.691	345.684	345.689	345.722	345.763	345.86	345.854	345.985	345.998	346.047	346.131	345.921	345.959	345.705	345.744	345.761	345.755	345.794	345.809	346.003	346.94	350.443	353.874	353.611	352.921	352.322	351.488	350.408	349.029	348.449	347.237		219.2	339.672	339.803	339.861	339.867	339.911	339.832	339.64
				219.1	345.847	345.827	345.814	345.825	345.844	345.936	345.93	345.936	345.968	345.999	346.101	346.095	346.219	346.246	346.297	346.374	346.169	346.192	345.947	345.973	345.999	346.002	346.025	346.054	346.242	347.186	350.683	354.119	353.838	353.149	352.557	351.715	350.627	349.268	348.674	347.477		219.1	339.885	340.018	340.054	340.063	340.117	340.028	339.846
				219	346.082	346.071	346.049	346.068	346.092	346.181	346.163	346.171	346.21	346.243	346.338	346.34	346.471	346.489	346.533	346.61	346.418	346.44	346.201	346.227	346.25	346.252	346.261	346.296	346.481	347.429	350.925	354.361	354.067	353.375	352.786	351.941	350.85	349.514	348.897	347.692		219	340.104	340.241	340.262	340.27	340.325	340.249	340.049
				218.9	346.327	346.309	346.292	346.3	346.331	346.415	346.414	346.402	346.446	346.488	346.575	346.573	346.715	346.738	346.781	346.852	346.654	346.688	346.44	346.481	346.491	346.507	346.508	346.541	346.739	347.687	351.183	354.607	354.291	353.612	353.017	352.18	351.074	349.742	349.136	347.902		218.9	340.31	340.448	340.459	340.489	340.52	340.462	340.268
				218.8	346.559	346.548	346.539	346.554	346.588	346.656	346.656	346.66	346.699	346.727	346.833	346.819	346.95	346.986	347.027	347.098	346.9	346.933	346.697	346.725	346.734	346.751	346.745	346.797	346.987	347.941	351.436	354.859	354.53	353.854	353.256	352.41	351.307	349.982	349.359	348.129		218.8	340.52	340.665	340.68	340.695	340.733	340.667	340.483
				218.7	346.795	346.804	346.773	346.803	346.837	346.903	346.879	346.892	346.944	346.975	347.073	347.069	347.195	347.223	347.264	347.334	347.152	347.183	346.952	346.971	346.983	346.989	346.989	347.038	347.22	348.178	351.682	355.085	354.764	354.095	353.485	352.631	351.527	350.229	349.57	348.335		218.7	340.732	340.874	340.893	340.894	340.945	340.878	340.686
				218.6	347.042	347.049	347.028	347.037	347.082	347.134	347.126	347.127	347.184	347.224	347.305	347.31	347.435	347.475	347.515	347.573	347.398	347.429	347.193	347.213	347.229	347.235	347.241	347.275	347.475	348.428	351.932	355.321	354.985	354.341	353.724	352.867	351.746	350.464	349.796	348.541		218.6	340.939	341.078	341.092	341.109	341.141	341.085	340.898
				218.5	347.277	347.286	347.274	347.285	347.339	347.374	347.373	347.382	347.435	347.462	347.55	347.555	347.671	347.727	347.768	347.813	347.649	347.661	347.436	347.444	347.466	347.474	347.485	347.522	347.725	348.681	352.18	355.568	355.214	354.578	353.964	353.094	351.973	350.719	350.024	348.761		218.5	341.149	341.29	341.294	341.307	341.348	341.291	341.105
				218.4	347.515	347.544	347.511	347.53	347.584	347.625	347.605	347.626	347.679	347.703	347.794	347.81	347.922	347.962	348.008	348.04	347.892	347.905	347.686	347.694	347.721	347.711	347.726	347.765	347.964	348.921	352.434	355.811	355.457	354.806	354.189	353.316	352.197	350.972	350.247	348.962		218.4	341.36	341.503	341.502	341.509	341.559	341.512	341.298
				218.3	347.76	347.79	347.761	347.76	347.816	347.855	347.849	347.861	347.913	347.957	348.031	348.059	348.163	348.204	348.25	348.284	348.121	348.15	347.919	347.942	347.97	347.957	347.976	348.012	348.224	349.173	352.702	356.055	355.692	355.044	354.428	353.557	352.421	351.203	350.478	349.16		218.3	341.559	341.701	341.706	341.73	341.755	341.723	341.511
				218.2	348.004	348.026	348.009	348.008	348.062	348.099	348.094	348.107	348.159	348.2	348.287	348.312	348.398	348.449	348.505	348.539	348.365	348.38	348.16	348.181	348.212	348.202	348.22	348.261	348.482	349.421	352.959	356.305	355.941	355.289	354.663	353.794	352.655	351.447	350.702	349.376		218.2	341.764	341.906	341.92	341.935	341.975	341.932	341.717
				218.1	348.247	348.272	348.243	348.252	348.304	348.351	348.327	348.353	348.409	348.437	348.539	348.567	348.647	348.685	348.74	348.781	348.608	348.633	348.411	348.422	348.461	348.436	348.466	348.503	348.712	349.658	353.21	356.536	356.184	355.53	354.885	354.02	352.89	351.695	350.919	349.582		218.1	341.974	342.11	342.133	342.134	342.202	342.141	341.904
				218	348.506	348.523	348.497	348.493	348.549	348.596	348.577	348.59	348.648	348.693	348.774	348.806	348.895	348.934	348.996	349.03	348.854	348.881	348.65	348.669	348.711	348.685	348.726	348.748	348.965	349.916	353.468	356.769	356.42	355.774	355.13	354.26	353.112	351.933	351.158	349.799		218	342.175	342.311	342.333	342.349	342.405	342.351	342.116
				217.9	348.753	348.757	348.759	348.744	348.797	348.846	348.831	348.842	348.891	348.938	349.024	349.048	349.14	349.184	349.255	349.284	349.097	349.117	348.89	348.904	348.952	348.926	348.972	348.999	349.213	350.173	353.718	357.028	356.667	356.009	355.37	354.494	353.345	352.181	351.394	350.023		217.9	342.388	342.52	342.541	342.552	342.607	342.557	342.325
				217.8	348.991	348.996	348.998	348.986	349.033	349.099	349.072	349.081	349.139	349.174	349.27	349.293	349.393	349.417	349.494	349.523	349.341	349.364	349.136	349.152	349.194	349.161	349.218	349.244	349.449	350.427	353.962	357.274	356.909	356.233	355.59	354.715	353.58	352.431	351.625	350.235		217.8	342.603	342.726	342.755	342.75	342.814	342.78	342.515
				217.7	349.249	349.243	349.246	349.222	349.262	349.342	349.324	349.318	349.375	349.433	349.507	349.533	349.633	349.654	349.734	349.777	349.581	349.629	349.375	349.4	349.442	349.405	349.469	349.498	349.704	350.69	354.228	357.522	357.149	356.471	355.824	354.956	353.798	352.663	351.873	350.452		217.7	342.805	342.923	342.96	342.964	343.011	342.99	342.727
				217.6	349.485	349.475	349.494	349.467	349.504	349.585	349.57	349.565	349.622	349.678	349.761	349.776	349.863	349.905	349.974	350.043	349.822	349.871	349.62	349.638	349.684	349.662	349.71	349.752	349.952	350.943	354.487	357.768	357.39	356.716	356.061	355.189	354.032	352.899	352.108	350.684		217.6	343.004	343.124	343.171	343.164	343.215	343.185	342.932
				217.5	349.721	349.723	349.733	349.711	349.749	349.839	349.816	349.807	349.881	349.917	350.015	350.032	350.116	350.149	350.211	350.291	350.082	350.124	349.88	349.892	349.936	349.912	349.955	349.995	350.19	351.19	354.737	358.012	357.63	356.959	356.292	355.41	354.268	353.153	352.343	350.911		217.5	343.205	343.33	343.379	343.367	343.429	343.395	343.128
				217.4	349.975	349.976	349.984	349.949	349.992	350.084	350.064	350.049	350.127	350.17	350.25	350.272	350.368	350.395	350.458	350.531	350.321	350.386	350.121	350.151	350.184	350.164	350.214	350.248	350.44	351.452	354.996	358.251	357.861	357.208	356.534	355.635	354.49	353.389	352.59	351.143		217.4	343.394	343.525	343.571	343.575	343.629	343.592	343.339
				217.3	350.213	350.219	350.23	350.193	350.239	350.326	350.313	350.308	350.367	350.414	350.491	350.511	350.605	350.646	350.714	350.784	350.564	350.627	350.366	350.398	350.423	350.418	350.454	350.498	350.7	351.71	355.249	358.508	358.106	357.451	356.771	355.862	354.714	353.629	352.823	351.387		217.3	343.595	343.727	343.768	343.774	343.824	343.783	343.55
				217.2	350.45	350.468	350.467	350.429	350.481	350.568	350.558	350.556	350.62	350.661	350.739	350.766	350.861	350.887	350.957	351.029	350.816	350.881	350.615	350.657	350.669	350.66	350.695	350.743	350.943	351.973	355.506	358.762	358.352	357.69	356.995	356.084	354.952	353.883	353.056	351.621		217.2	343.807	343.938	343.975	343.978	344.033	343.992	343.744
				217.1	350.693	350.721	350.704	350.655	350.718	350.802	350.805	350.798	350.864	350.917	350.979	351.016	351.104	351.129	351.194	351.272	351.06	351.135	350.858	350.916	350.915	350.909	350.954	350.995	351.203	352.231	355.778	358.998	358.582	357.928	357.23	356.323	355.173	354.12	353.302	351.846		217.1	343.996	344.136	344.167	344.196	344.23	344.194	343.95
				217	350.932	350.961	350.946	350.906	350.959	351.039	351.052	351.053	351.105	351.168	351.239	351.266	351.34	351.389	351.441	351.533	351.304	351.373	351.113	351.154	351.148	351.174	351.195	351.255	351.468	352.476	356.046	359.26	358.83	358.175	357.469	356.564	355.399	354.359	353.539	352.086		217	344.192	344.34	344.372	344.396	344.442	344.383	344.153
				216.9	351.166	351.214	351.184	351.16	351.206	351.292	351.3	351.305	351.367	351.412	351.502	351.528	351.604	351.651	351.688	351.781	351.563	351.623	351.369	351.4	351.405	351.434	351.45	351.511	351.714	352.723	356.307	359.512	359.083	358.417	357.7	356.794	355.643	354.611	353.764	352.322		216.9	344.397	344.554	344.577	344.601	344.664	344.595	344.351
				216.8	351.427	351.474	351.432	351.406	351.452	351.542	351.549	351.542	351.609	351.667	351.749	351.775	351.859	351.907	351.947	352.02	351.816	351.878	351.612	351.658	351.662	351.684	351.716	351.761	351.974	352.987	356.583	359.755	359.324	358.655	357.939	357.035	355.871	354.859	354	352.546		216.8	344.589	344.752	344.777	344.823	344.868	344.808	344.565
				216.7	351.682	351.722	351.685	351.671	351.707	351.787	351.8	351.801	351.845	351.911	352	352.012	352.106	352.163	352.207	352.278	352.057	352.121	351.855	351.897	351.899	351.937	351.966	352.023	352.231	353.241	356.845	360.013	359.573	358.893	358.175	357.274	356.093	355.102	354.224	352.784		216.7	344.799	344.968	344.987	345.024	345.074	345.012	344.773
				216.6	351.92	351.97	351.926	351.927	351.959	352.047	352.049	352.054	352.102	352.153	352.254	352.269	352.366	352.419	352.46	352.53	352.32	352.374	352.108	352.148	352.15	352.181	352.213	352.275	352.482	353.499	357.115	360.262	359.822	359.125	358.405	357.51	356.335	355.353	354.448	353.014		216.6	345.019	345.187	345.212	345.233	345.295	345.235	344.976
				216.5	352.181	352.226	352.176	352.173	352.206	352.289	352.306	352.294	352.352	352.417	352.499	352.528	352.621	352.667	352.712	352.776	352.582	352.633	352.353	352.404	352.404	352.423	352.475	352.534	352.747	353.767	357.397	360.505	360.063	359.357	358.655	357.767	356.57	355.591	354.696	353.242		216.5	345.222	345.391	345.424	345.463	345.499	345.456	345.191
				216.4	352.438	352.47	352.432	352.436	352.457	352.533	352.558	352.545	352.609	352.66	352.755	352.777	352.866	352.924	352.972	353.034	352.829	352.872	352.609	352.648	352.652	352.692	352.729	352.81	353.009	354.016	357.67	360.754	360.312	359.595	358.905	358.013	356.799	355.822	354.928	353.475		216.4	345.429	345.604	345.64	345.674	345.712	345.665	345.405
				216.3	352.686	352.722	352.677	352.695	352.712	352.791	352.806	352.785	352.86	352.892	353.01	353.034	353.124	353.175	353.221	353.288	353.081	353.121	352.871	352.891	352.913	352.944	352.972	353.059	353.253	354.265	357.93	361.001	360.559	359.834	359.14	358.244	357.04	356.06	355.145	353.701		216.3	345.646	345.819	345.861	345.876	345.936	345.879	345.606
				216.2	352.96	352.983	352.933	352.943	352.963	353.046	353.059	353.028	353.11	353.144	353.252	353.289	353.385	353.423	353.474	353.539	353.339	353.39	353.118	353.155	353.187	353.186	353.234	353.306	353.512	354.547	358.211	361.244	360.8	360.074	359.398	358.49	357.276	356.294	355.378	353.932		216.2	345.858	346.03	346.072	346.104	346.145	346.101	345.831
				216.1	353.221	353.233	353.193	353.195	353.223	353.296	353.314	353.295	353.356	353.386	353.497	353.53	353.635	353.672	353.738	353.798	353.591	353.641	353.37	353.412	353.443	353.443	353.486	353.564	353.776	354.811	358.484	361.502	361.044	360.314	359.653	358.731	357.503	356.536	355.617	354.177		216.1	346.078	346.245	346.288	346.325	346.355	346.309	346.052
				216	353.465	353.486	353.437	353.445	353.486	353.554	353.553	353.561	353.61	353.628	353.745	353.787	353.893	353.919	353.988	354.049	353.848	353.9	353.633	353.671	353.697	353.696	353.727	353.814	354.028	355.068	358.747	361.764	361.286	360.554	359.888	358.961	357.741	356.778	355.845	354.409		216	346.302	346.466	346.501	346.533	346.576	346.523	346.26
				215.9	353.719	353.736	353.681	353.682	353.732	353.81	353.804	353.807	353.857	353.895	353.991	354.037	354.151	354.166	354.233	354.29	354.107	354.162	353.887	353.937	353.964	353.94	353.985	354.064	354.294	355.338	359.027	362.012	361.525	360.791	360.134	359.203	357.976	357.015	356.088	354.637		215.9	346.511	346.684	346.703	346.757	346.782	346.74	346.479
				215.8	353.971	353.975	353.939	353.935	353.98	354.057	354.059	354.061	354.098	354.14	354.243	354.271	354.395	354.4	354.498	354.543	354.35	354.409	354.139	354.18	354.209	354.201	354.233	354.337	354.56	355.597	359.286	362.262	361.773	361.039	360.377	359.44	358.2	357.243	356.321	354.876		215.8	346.715	346.895	346.908	346.965	346.994	346.949	346.688
				215.7	354.218	354.23	354.189	354.188	354.248	354.325	354.305	354.322	354.362	354.387	354.501	354.529	354.654	354.654	354.752	354.801	354.607	354.676	354.41	354.434	354.469	354.467	354.489	354.595	354.81	355.848	359.545	362.529	362.02	361.29	360.611	359.663	358.434	357.5	356.541	355.11		215.7	346.941	347.121	347.12	347.166	347.216	347.167	346.895
				215.6	354.482	354.49	354.448	354.435	354.51	354.589	354.562	354.574	354.615	354.652	354.748	354.784	354.91	354.91	354.995	355.06	354.868	354.943	354.663	354.689	354.738	354.718	354.763	354.84	355.072	356.126	359.823	362.777	362.254	361.544	360.865	359.902	358.671	357.752	356.77	355.349		215.6	347.148	347.333	347.323	347.386	347.429	347.381	347.122
				215.5	354.742	354.737	354.715	354.703	354.759	354.846	354.824	354.848	354.871	354.916	354.995	355.028	355.165	355.161	355.255	355.319	355.128	355.201	354.917	354.94	354.998	354.985	355.026	355.104	355.339	356.398	360.091	363.045	362.498	361.796	361.115	360.139	358.909	357.997	357.006	355.603		215.5	347.364	347.548	347.531	347.597	347.644	347.591	347.34
				215.4	354.984	354.989	354.962	354.963	355.024	355.114	355.075	355.111	355.137	355.168	355.252	355.284	355.434	355.417	355.514	355.578	355.403	355.46	355.176	355.2	355.248	355.253	355.281	355.361	355.594	356.656	360.351	363.316	362.754	362.045	361.351	360.37	359.153	358.255	357.234	355.839		215.4	347.578	347.77	347.739	347.806	347.87	347.812	347.547
				215.3	355.239	355.244	355.207	355.211	355.278	355.369	355.33	355.353	355.389	355.446	355.508	355.542	355.697	355.673	355.767	355.831	355.67	355.721	355.428	355.468	355.509	355.501	355.547	355.616	355.854	356.932	360.625	363.561	362.992	362.301	361.592	360.62	359.394	358.493	357.469	356.057		215.3	347.775	347.973	347.946	348.026	348.081	348.023	347.76
				215.2	355.496	355.487	355.473	355.474	355.522	355.613	355.604	355.604	355.646	355.707	355.775	355.792	355.947	355.925	356.027	356.109	355.927	355.971	355.688	355.72	355.765	355.763	355.815	355.887	356.121	357.202	360.888	363.808	363.251	362.545	361.842	360.863	359.633	358.724	357.695	356.293		215.2	347.986	348.187	348.171	348.239	348.301	348.236	347.979
				215.1	355.752	355.75	355.736	355.742	355.786	355.869	355.865	355.865	355.921	355.965	356.038	356.066	356.215	356.188	356.297	356.386	356.192	356.243	355.958	355.989	356.031	356.035	356.085	356.159	356.381	357.474	361.157	364.064	363.52	362.793	362.08	361.104	359.889	358.972	357.922	356.533		215.1	348.212	348.404	348.4	348.457	348.54	348.457	348.2
				215	356.023	356.022	355.997	355.996	356.052	356.122	356.122	356.121	356.19	356.238	356.301	356.347	356.473	356.473	356.553	356.654	356.461	356.519	356.23	356.267	356.315	356.297	356.376	356.413	356.654	357.765	361.443	364.321	363.775	363.043	362.335	361.359	360.149	359.228	358.161	356.757		215	348.427	348.613	348.616	348.696	348.764	348.676	348.427
				214.9	356.29	356.28	356.264	356.263	356.301	356.374	356.393	356.394	356.449	356.501	356.566	356.604	356.731	356.742	356.824	356.934	356.722	356.771	356.5	356.536	356.589	356.573	356.651	356.684	356.926	358.044	361.712	364.583	364.03	363.307	362.587	361.615	360.402	359.472	358.404	356.998		214.9	348.639	348.837	348.846	348.931	348.982	348.9	348.65
				214.8	356.535	356.544	356.528	356.533	356.556	356.644	356.652	356.666	356.711	356.757	356.837	356.867	357.003	357.006	357.1	357.2	356.994	357.032	356.767	356.811	356.861	356.843	356.91	356.957	357.186	358.321	361.984	364.846	364.29	363.558	362.817	361.858	360.662	359.718	358.644	357.226		214.8	348.866	349.06	349.077	349.152	349.208	349.13	348.862
				214.7	356.792	356.813	356.782	356.78	356.825	356.907	356.916	356.92	356.965	357.03	357.107	357.143	357.263	357.279	357.375	357.47	357.264	357.306	357.03	357.096	357.135	357.095	357.185	357.224	357.468	358.612	362.267	365.098	364.538	363.799	363.058	362.116	360.908	359.966	358.895	357.442		214.7	349.08	349.274	349.295	349.388	349.418	349.353	349.083
				214.6	357.057	357.074	357.046	357.038	357.084	357.163	357.194	357.189	357.224	357.301	357.384	357.41	357.507	357.551	357.651	357.751	357.518	357.565	357.306	357.371	357.395	357.371	357.459	357.508	357.756	358.89	362.549	365.348	364.789	364.06	363.316	362.373	361.146	360.213	359.144	357.669		214.6	349.289	349.49	349.534	349.612	349.628	349.573	349.304
				214.5	357.311	357.341	357.308	357.304	357.349	357.429	357.454	357.466	357.5	357.556	357.66	357.679	357.77	357.822	357.922	358.024	357.779	357.837	357.593	357.639	357.668	357.661	357.733	357.789	358.031	359.157	362.821	365.609	365.05	364.312	363.553	362.615	361.4	360.464	359.38	357.906		214.5	349.521	349.714	349.771	349.82	349.858	349.808	349.532
				214.4	357.58	357.616	357.567	357.561	357.626	357.703	357.713	357.728	357.768	357.825	357.921	357.953	358.036	358.107	358.185	358.286	358.052	358.122	357.854	357.92	357.946	357.93	358.016	358.052	358.307	359.445	363.117	365.868	365.292	364.566	363.807	362.871	361.644	360.72	359.631	358.137		214.4	349.742	349.931	349.986	350.044	350.077	350.032	349.754
				214.3	357.849	357.875	357.831	357.83	357.886	357.969	357.982	358.004	358.03	358.093	358.192	358.212	358.299	358.381	358.458	358.569	358.323	358.389	358.124	358.183	358.205	358.205	358.288	358.337	358.598	359.725	363.397	366.137	365.539	364.827	364.07	363.125	361.878	360.964	359.892	358.381		214.3	349.964	350.151	350.211	350.255	350.292	350.25	349.967
				214.2	358.1	358.131	358.092	358.099	358.165	358.248	358.241	358.282	358.299	358.358	358.464	358.483	358.581	358.644	358.74	358.842	358.599	358.66	358.39	358.459	358.467	358.489	358.548	358.626	358.876	359.991	363.674	366.416	365.795	365.089	364.324	363.372	362.12	361.219	360.138	358.627		214.2	350.196	350.377	350.437	350.462	350.515	350.484	350.187
				214.1	358.37	358.4	358.354	358.356	358.451	358.523	358.507	358.538	358.569	358.645	358.736	358.763	358.859	358.917	359.002	359.104	358.885	358.95	358.652	358.743	358.739	358.752	358.832	358.902	359.165	360.285	363.97	366.671	366.041	365.336	364.581	363.631	362.364	361.478	360.387	358.861		214.1	350.415	350.584	350.65	350.686	350.73	350.711	350.413
				214	358.651	358.67	358.618	358.628	358.726	358.78	358.787	358.801	358.843	358.921	359.016	359.037	359.124	359.189	359.277	359.391	359.159	359.221	358.93	359.016	359.003	359.037	359.11	359.186	359.471	360.577	364.261	366.932	366.305	365.583	364.845	363.893	362.588	361.729	360.645	359.113		214	350.633	350.81	350.873	350.911	350.955	350.928	350.636
				213.9	358.924	358.944	358.882	358.903	359	359.054	359.055	359.074	359.131	359.179	359.297	359.312	359.407	359.459	359.558	359.673	359.437	359.496	359.216	359.295	359.278	359.332	359.391	359.476	359.746	360.851	364.545	367.204	366.577	365.85	365.099	364.138	362.838	361.99	360.879	359.372		213.9	350.862	351.038	351.108	351.13	351.199	351.159	350.866
				213.8	359.213	359.223	359.159	359.177	359.281	359.329	359.318	359.339	359.413	359.453	359.569	359.596	359.692	359.739	359.824	359.934	359.731	359.788	359.492	359.581	359.578	359.616	359.69	359.755	360.025	361.153	364.84	367.469	366.837	366.11	365.352	364.398	363.096	362.251	361.125	359.637		213.8	351.086	351.256	351.33	351.363	351.436	351.388	351.105
				213.7	359.509	359.49	359.439	359.466	359.552	359.603	359.603	359.616	359.691	359.731	359.848	359.874	359.968	360.019	360.11	360.218	360.021	360.07	359.771	359.858	359.869	359.904	359.979	360.04	360.314	361.457	365.13	367.741	367.1	366.36	365.627	364.653	363.345	362.509	361.384	359.911		213.7	351.323	351.487	351.559	351.607	351.672	351.623	351.343
				213.6	359.791	359.761	359.722	359.752	359.829	359.892	359.883	359.905	359.975	360.014	360.135	360.155	360.263	360.299	360.406	360.515	360.299	360.351	360.067	360.151	360.157	360.194	360.263	360.334	360.602	361.751	365.426	368.021	367.379	366.625	365.883	364.897	363.598	362.782	361.629	360.187		213.6	351.567	351.724	351.799	351.846	351.92	351.872	351.576
				213.5	360.071	360.041	360.008	360.024	360.117	360.183	360.167	360.177	360.254	360.309	360.419	360.454	360.556	360.591	360.683	360.79	360.586	360.642	360.351	360.457	360.464	360.476	360.57	360.623	360.898	362.064	365.738	368.285	367.648	366.89	366.147	365.16	363.858	363.064	361.873	360.452		213.5	351.793	351.951	352.031	352.097	352.163	352.109	351.813
				213.4	360.367	360.328	360.297	360.312	360.389	360.462	360.473	360.461	360.548	360.599	360.719	360.74	360.832	360.884	360.967	361.087	360.867	360.92	360.643	360.747	360.766	360.772	360.873	360.917	361.209	362.38	366.045	368.554	367.923	367.158	366.414	365.426	364.117	363.339	362.137	360.725		213.4	352.025	352.184	352.277	352.351	352.408	352.35	352.056
				213.3	360.648	360.624	360.583	360.61	360.662	360.752	360.767	360.757	360.849	360.877	361.008	361.029	361.131	361.176	361.272	361.391	361.155	361.212	360.957	361.035	361.065	361.076	361.171	361.215	361.497	362.686	366.346	368.841	368.208	367.438	366.675	365.686	364.382	363.608	362.397	361.007		213.3	352.276	352.443	352.533	352.592	352.668	352.598	352.298
				213.2	360.934	360.914	360.88	360.897	360.944	361.054	361.052	361.054	361.136	361.176	361.296	361.325	361.429	361.483	361.568	361.686	361.461	361.525	361.249	361.342	361.38	361.365	361.485	361.513	361.788	363.006	366.663	369.121	368.475	367.719	366.955	365.963	364.672	363.891	362.654	361.296		213.2	352.517	352.68	352.778	352.835	352.92	352.844	352.55
				213.1	361.232	361.2	361.185	361.207	361.232	361.351	361.357	361.357	361.429	361.481	361.593	361.622	361.725	361.789	361.86	361.981	361.759	361.828	361.54	361.644	361.687	361.667	361.799	361.824	362.099	363.321	366.979	369.406	368.743	367.99	367.24	366.246	364.954	364.17	362.935	361.585		213.1	352.767	352.923	353.022	353.085	353.164	353.095	352.799
				213	361.521	361.498	361.475	361.519	361.534	361.66	361.659	361.669	361.73	361.78	361.89	361.918	362.042	362.091	362.176	362.288	362.053	362.133	361.85	361.949	361.98	361.978	362.094	362.134	362.411	363.629	367.304	369.704	369.031	368.277	367.525	366.524	365.228	364.455	363.208	361.868		213	353.023	353.181	353.272	353.327	353.421	353.362	353.05
				212.9	361.807	361.806	361.775	361.804	361.844	361.967	361.955	361.962	362.023	362.097	362.181	362.223	362.355	362.397	362.478	362.587	362.357	362.452	362.149	362.278	362.29	362.278	362.403	362.447	362.74	363.958	367.638	369.998	369.316	368.574	367.802	366.815	365.513	364.753	363.474	362.147		212.9	353.267	353.424	353.517	353.579	353.666	353.613	353.295
				212.8	362.103	362.111	362.08	362.102	362.141	362.254	362.27	362.26	362.314	362.398	362.486	362.525	362.655	362.701	362.771	362.89	362.664	362.752	362.446	362.578	362.596	362.591	362.715	362.77	363.067	364.281	367.96	370.289	369.604	368.852	368.084	367.107	365.791	365.036	363.758	362.431		212.8	353.501	353.666	353.77	353.829	353.908	353.852	353.546
				212.7	362.398	362.417	362.367	362.398	362.435	362.548	362.574	362.572	362.627	362.684	362.795	362.818	362.964	363.001	363.092	363.194	362.961	363.063	362.768	362.877	362.896	362.924	363.018	363.091	363.382	364.591	368.277	370.591	369.895	369.144	368.357	367.392	366.071	365.315	364.039	362.709		212.7	353.753	353.924	354.026	354.068	354.169	354.112	353.799
				212.6	362.7	362.73	362.667	362.687	362.74	362.855	362.863	362.867	362.928	362.996	363.09	363.124	363.28	363.307	363.399	363.491	363.278	363.392	363.076	363.193	363.218	363.242	363.335	363.4	363.688	364.924	368.596	370.882	370.176	369.44	368.64	367.679	366.374	365.609	364.322	362.98		212.6	353.999	354.174	354.264	354.316	354.418	354.371	354.045
				212.5	363.021	363.031	362.98	362.994	363.048	363.157	363.176	363.179	363.226	363.31	363.402	363.443	363.587	363.62	363.709	363.801	363.599	363.706	363.38	363.503	363.531	363.57	363.654	363.72	364.02	365.251	368.922	371.181	370.453	369.72	368.937	367.965	366.667	365.9	364.61	363.265		212.5	354.244	354.428	354.503	354.574	354.663	354.623	354.302
				212.4	363.33	363.337	363.289	363.303	363.362	363.462	363.479	363.496	363.549	363.614	363.718	363.751	363.907	363.93	364.035	364.119	363.907	364.021	363.701	363.821	363.833	363.904	363.96	364.05	364.348	365.564	369.251	371.494	370.751	370.011	369.219	368.243	366.943	366.192	364.886	363.532		212.4	354.508	354.685	354.751	354.827	354.925	354.891	354.567
				212.3	363.631	363.658	363.597	363.596	363.677	363.76	363.783	363.797	363.858	363.932	364.016	364.072	364.223	364.238	364.352	364.432	364.224	364.342	364.018	364.147	364.154	364.217	364.285	364.372	364.68	365.897	369.584	371.796	371.043	370.321	369.503	368.535	367.227	366.503	365.161	363.794		212.3	354.753	354.937	355.003	355.077	355.179	355.149	354.819
				212.2	363.936	363.959	363.918	363.9	363.978	364.06	364.103	364.105	364.169	364.251	364.34	364.394	364.525	364.565	364.664	364.766	364.544	364.65	364.337	364.454	364.481	364.539	364.599	364.705	365.022	366.233	369.903	372.098	371.337	370.61	369.792	368.826	367.504	366.793	365.454	364.078		212.2	355.005	355.184	355.262	355.346	355.44	355.4	355.07
				212.1	364.245	364.263	364.232	364.217	364.283	364.376	364.419	364.435	364.505	364.563	364.682	364.709	364.853	364.897	364.995	365.103	364.862	364.968	364.672	364.763	364.807	364.874	364.931	365.048	365.353	366.555	370.231	372.413	371.641	370.9	370.07	369.108	367.786	367.088	365.743	364.361		212.1	355.268	355.448	355.526	355.612	355.716	355.672	355.335
				212	364.567	364.587	364.547	364.524	364.609	364.7	364.729	364.756	364.829	364.89	365.015	365.036	365.185	365.226	365.326	365.43	365.194	365.311	365.004	365.097	365.15	365.202	365.281	365.384	365.687	366.906	370.571	372.719	371.937	371.203	370.365	369.4	368.092	367.404	366.023	364.635		212	355.531	355.706	355.779	355.87	355.988	355.941	355.595
				211.9	364.903	364.91	364.887	364.865	364.938	365.034	365.055	365.091	365.153	365.234	365.348	365.38	365.512	365.563	365.658	365.767	365.543	365.646	365.335	365.426	365.502	365.542	365.627	365.718	366.044	367.254	370.906	373.033	372.234	371.499	370.683	369.696	368.403	367.722	366.322	364.935		211.9	355.798	355.968	356.041	356.15	356.254	356.211	355.866
				211.8	365.221	365.223	365.212	365.204	365.263	365.36	365.381	365.429	365.491	365.552	365.682	365.715	365.849	365.894	366.002	366.108	365.877	365.978	365.68	365.76	365.824	365.883	365.955	366.063	366.388	367.584	371.258	373.356	372.533	371.801	370.978	369.975	368.693	368.021	366.598	365.234		211.8	356.07	356.24	356.314	356.42	356.527	356.491	356.143
				211.7	365.53	365.551	365.527	365.523	365.601	365.676	365.698	365.755	365.818	365.887	366.008	366.046	366.183	366.22	366.339	366.437	366.212	366.321	366.018	366.12	366.17	366.216	366.304	366.404	366.736	367.941	371.616	373.667	372.829	372.116	371.273	370.281	368.988	368.338	366.875	365.517		211.7	356.333	356.505	356.593	356.684	356.799	356.762	356.416
				211.6	365.85	365.877	365.86	365.857	365.925	366.001	366.035	366.08	366.139	366.221	366.35	366.383	366.504	366.569	366.667	366.779	366.561	366.652	366.353	366.462	366.525	366.562	366.662	366.752	367.098	368.309	371.96	373.972	373.135	372.415	371.586	370.589	369.291	368.652	367.173	365.814		211.6	356.598	356.776	356.878	356.974	357.071	357.028	356.686
				211.5	366.17	366.193	366.177	366.19	366.248	366.338	366.369	366.412	366.476	366.551	366.697	366.716	366.847	366.91	367.018	367.123	366.896	366.993	366.711	366.793	366.868	366.918	367.002	367.097	367.442	368.654	372.31	374.288	373.446	372.705	371.885	370.881	369.593	368.947	367.462	366.101		211.5	356.865	357.059	357.167	357.258	357.355	357.297	356.963
				211.4	366.498	366.533	366.498	366.512	366.589	366.667	366.686	366.741	366.808	366.887	367.031	367.053	367.199	367.239	367.361	367.457	367.234	367.355	367.063	367.148	367.23	367.273	367.368	367.439	367.788	369.021	372.674	374.597	373.744	373.012	372.189	371.186	369.911	369.266	367.738	366.369		211.4	357.136	357.334	357.447	357.529	357.623	357.573	357.245
				211.3	366.836	366.873	366.838	366.852	366.929	367.002	367.029	367.078	367.139	367.22	367.363	367.404	367.529	367.583	367.706	367.8	367.594	367.7	367.41	367.506	367.589	367.626	367.73	367.783	368.149	369.389	373.028	374.906	374.049	373.321	372.516	371.492	370.222	369.58	368.027	366.646		211.3	357.408	357.617	357.722	357.819	357.898	357.849	357.529
				211.2	367.161	367.197	367.166	367.197	367.257	367.341	367.36	367.423	367.475	367.543	367.692	367.741	367.869	367.928	368.058	368.149	367.934	368.041	367.764	367.856	367.926	367.982	368.066	368.129	368.503	369.737	373.38	375.23	374.349	373.624	372.822	371.79	370.521	369.885	368.307	366.931		211.2	357.693	357.908	358.005	358.099	358.176	358.135	357.812
				211.1	367.487	367.539	367.49	367.52	367.598	367.673	367.684	367.75	367.811	367.891	368.017	368.078	368.216	368.263	368.402	368.488	368.275	368.394	368.109	368.225	368.271	368.327	368.421	368.487	368.86	370.11	373.744	375.545	374.644	373.939	373.116	372.101	370.827	370.197	368.585	367.204		211.1	357.968	358.19	358.283	358.372	358.456	358.423	358.092
				211	367.83	367.891	367.84	367.85	367.94	368.015	368.036	368.09	368.141	368.24	368.363	368.425	368.558	368.621	368.747	368.845	368.642	368.74	368.452	368.586	368.636	368.68	368.782	368.858	369.23	370.497	374.097	375.861	374.968	374.247	373.438	372.423	371.13	370.519	368.882	367.493		211	358.236	358.476	358.567	358.666	358.751	358.699	358.37
				210.9	368.168	368.235	368.183	368.195	368.273	368.375	368.384	368.439	368.485	368.575	368.71	368.767	368.91	368.985	369.109	369.213	368.999	369.09	368.819	368.935	368.984	369.048	369.129	369.228	369.588	370.861	374.449	376.181	375.298	374.539	373.751	372.734	371.431	370.836	369.173	367.787		210.9	358.522	358.77	358.859	358.963	359.049	358.988	358.662
				210.8	368.515	368.592	368.521	368.529	368.624	368.725	368.726	368.775	368.842	368.928	369.046	369.118	369.27	369.332	369.464	369.567	369.351	369.467	369.187	369.294	369.346	369.406	369.497	369.59	369.945	371.245	374.821	376.492	375.608	374.852	374.055	373.048	371.751	371.164	369.46	368.072		210.8	358.803	359.057	359.138	359.239	359.338	359.284	358.943
				210.7	368.879	368.946	368.874	368.88	368.97	369.073	369.076	369.135	369.18	369.287	369.392	369.492	369.614	369.693	369.82	369.922	369.72	369.83	369.537	369.652	369.722	369.771	369.869	369.955	370.319	371.634	375.18	376.815	375.92	375.168	374.372	373.369	372.068	371.495	369.761	368.385		210.7	359.087	359.349	359.415	359.533	359.627	359.577	359.228
				210.6	369.229	369.289	369.222	369.242	369.308	369.442	369.42	369.497	369.539	369.64	369.744	369.855	369.968	370.059	370.185	370.292	370.09	370.186	369.903	370.016	370.072	370.144	370.231	370.333	370.697	372.011	375.544	377.15	376.247	375.482	374.676	373.682	372.37	371.819	370.062	368.716		210.6	359.39	359.65	359.694	359.83	359.934	359.883	359.525
				210.5	369.585	369.642	369.558	369.585	369.665	369.795	369.768	369.847	369.894	370.004	370.083	370.206	370.342	370.407	370.549	370.651	370.454	370.567	370.265	370.392	370.437	370.513	370.607	370.713	371.07	372.4	375.921	377.47	376.559	375.797	374.982	373.998	372.69	372.159	370.361	369.032		210.5	359.683	359.938	359.985	360.111	360.228	360.177	359.811
				210.4	369.943	369.995	369.919	369.927	370.025	370.146	370.139	370.195	370.241	370.373	370.448	370.568	370.705	370.767	370.904	371.022	370.838	370.943	370.626	370.758	370.809	370.881	370.994	371.092	371.447	372.79	376.284	377.789	376.884	376.115	375.296	374.316	373.003	372.485	370.674	369.347		210.4	359.965	360.223	360.276	360.413	360.518	360.462	360.097
				210.3	370.288	370.338	370.285	370.293	370.379	370.521	370.514	370.57	370.618	370.716	370.823	370.938	371.074	371.14	371.273	371.411	371.212	371.322	371.014	371.123	371.176	371.266	371.369	371.473	371.821	373.167	376.652	378.119	377.231	376.441	375.62	374.625	373.323	372.811	370.991	369.674		210.3	360.263	360.517	360.578	360.717	360.826	360.76	360.409
				210.2	370.638	370.684	370.638	370.648	370.739	370.877	370.862	370.922	370.982	371.077	371.179	371.301	371.442	371.504	371.632	371.779	371.575	371.71	371.399	371.507	371.554	371.647	371.758	371.845	372.196	373.546	377.027	378.445	377.552	376.775	375.937	374.934	373.656	373.143	371.299	369.977		210.2	360.552	360.797	360.874	361.006	361.112	361.05	360.71
				210.1	371.017	371.031	371.001	371.018	371.106	371.226	371.227	371.286	371.343	371.447	371.546	371.689	371.804	371.874	372.003	372.155	371.956	372.091	371.771	371.884	371.941	372.026	372.154	372.222	372.587	373.936	377.406	378.781	377.869	377.101	376.259	375.256	373.985	373.471	371.624	370.302		210.1	360.838	361.091	361.163	361.312	361.407	361.345	361.009
				210	371.381	371.374	371.356	371.387	371.455	371.591	371.594	371.66	371.708	371.81	371.925	372.065	372.175	372.249	372.386	372.54	372.328	372.458	372.151	372.261	372.311	372.409	372.526	372.608	372.976	374.314	377.791	379.132	378.208	377.424	376.583	375.573	374.301	373.79	371.935	370.637		210	361.138	361.394	361.461	361.609	361.716	361.65	361.318
				209.9	371.736	371.739	371.71	371.752	371.833	371.958	371.95	372.02	372.089	372.188	372.298	372.429	372.571	372.619	372.769	372.919	372.705	372.849	372.536	372.661	372.692	372.791	372.913	372.997	373.366	374.711	378.193	379.471	378.542	377.755	376.909	375.898	374.629	374.129	372.249	370.956		209.9	361.44	361.685	361.77	361.901	362.018	361.953	361.628
				209.8	372.108	372.103	372.078	372.114	372.213	372.316	372.331	372.385	372.462	372.565	372.691	372.806	372.954	372.987	373.148	373.303	373.099	373.232	372.911	373.055	373.083	373.16	373.304	373.394	373.764	375.112	378.581	379.806	378.878	378.069	377.25	376.225	374.962	374.46	372.574	371.281		209.8	361.726	361.972	362.083	362.215	362.319	362.254	361.924
				209.7	372.478	372.468	372.465	372.492	372.579	372.696	372.716	372.771	372.849	372.944	373.09	373.19	373.331	373.386	373.545	373.703	373.489	373.619	373.31	373.437	373.466	373.554	373.689	373.801	374.158	375.506	378.966	380.167	379.241	378.395	377.595	376.548	375.294	374.784	372.9	371.622		209.7	362.022	362.277	362.388	362.533	362.633	362.57	362.244
				209.6	372.852	372.851	372.839	372.863	372.955	373.065	373.076	373.146	373.239	373.331	373.468	373.577	373.723	373.77	373.936	374.083	373.868	374.01	373.704	373.833	373.861	373.958	374.079	374.194	374.554	375.918	379.374	380.518	379.582	378.726	377.935	376.879	375.636	375.128	373.221	371.946		209.6	362.324	362.584	362.7	362.827	362.949	362.878	362.564
				209.5	373.243	373.232	373.215	373.235	373.334	373.428	373.452	373.52	373.615	373.729	373.85	373.971	374.104	374.153	374.33	374.465	374.263	374.4	374.087	374.223	374.274	374.351	374.484	374.593	374.963	376.339	379.783	380.875	379.909	379.059	378.287	377.23	375.973	375.475	373.549	372.293		209.5	362.624	362.902	363.013	363.141	363.26	363.186	362.86
				209.4	373.62	373.603	373.586	373.618	373.71	373.81	373.83	373.91	374.004	374.109	374.245	374.363	374.491	374.556	374.739	374.862	374.664	374.782	374.487	374.608	374.671	374.75	374.874	375.005	375.375	376.744	380.192	381.248	380.253	379.392	378.625	377.58	376.296	375.814	373.879	372.647		209.4	362.941	363.234	363.33	363.454	363.582	363.517	363.176
				209.3	373.977	373.985	373.952	373.988	374.095	374.195	374.206	374.301	374.403	374.504	374.624	374.738	374.891	374.942	375.13	375.243	375.049	375.186	374.886	375.007	375.072	375.156	375.28	375.413	375.777	377.163	380.615	381.607	380.59	379.731	378.952	377.923	376.635	376.16	374.201	372.977		209.3	363.262	363.544	363.65	363.764	363.893	363.848	363.491
				209.2	374.36	374.383	374.338	374.368	374.491	374.583	374.605	374.698	374.799	374.907	375.019	375.136	375.287	375.336	375.515	375.64	375.462	375.588	375.285	375.413	375.494	375.562	375.701	375.831	376.202	377.592	381.032	381.962	380.925	380.08	379.302	378.276	376.977	376.517	374.552	373.32		209.2	363.574	363.853	363.97	364.098	364.207	364.175	363.794
				209.1	374.728	374.766	374.727	374.761	374.869	374.977	375.001	375.096	375.193	375.292	375.421	375.537	375.674	375.743	375.913	376.048	375.872	375.976	375.697	375.809	375.902	375.972	376.114	376.254	376.622	378.002	381.44	382.338	381.277	380.422	379.642	378.61	377.312	376.857	374.894	373.656		209.1	363.886	364.179	364.283	364.425	364.54	364.51	364.122
				209	375.099	375.149	375.115	375.138	375.25	375.372	375.385	375.486	375.595	375.685	375.809	375.926	376.076	376.145	376.307	376.45	376.258	376.39	376.109	376.219	376.309	376.398	376.541	376.672	377.029	378.424	381.856	382.704	381.624	380.769	379.982	378.953	377.662	377.206	375.228	373.961		209	364.204	364.491	364.611	364.738	364.868	364.839	364.451
				208.9	375.486	375.542	375.497	375.525	375.644	375.76	375.785	375.873	375.989	376.085	376.205	376.335	376.476	376.542	376.701	376.85	376.669	376.803	376.515	376.635	376.746	376.81	376.974	377.086	377.462	378.854	382.272	383.065	381.959	381.127	380.332	379.306	378.01	377.567	375.582	374.283		208.9	364.523	364.814	364.945	365.065	365.192	365.165	364.769
				208.8	375.871	375.923	375.877	375.928	376.031	376.159	376.183	376.278	376.374	376.474	376.614	376.745	376.878	376.959	377.11	377.271	377.077	377.212	376.929	377.041	377.167	377.22	377.394	377.52	377.894	379.269	382.686	383.448	382.315	381.488	380.684	379.659	378.351	377.926	375.936	374.617		208.8	364.846	365.148	365.27	365.403	365.533	365.506	365.1
				208.7	376.244	376.311	376.267	376.32	376.434	376.574	376.576	376.672	376.787	376.885	377.012	377.145	377.295	377.368	377.524	377.699	377.478	377.634	377.35	377.47	377.587	377.65	377.817	377.953	378.317	379.7	383.112	383.814	382.665	381.842	381.027	380.015	378.7	378.287	376.284	374.926		208.7	365.168	365.468	365.603	365.728	365.869	365.839	365.437
				208.6	376.641	376.72	376.666	376.721	376.838	376.968	377.004	377.067	377.185	377.302	377.419	377.558	377.707	377.775	377.938	378.122	377.908	378.055	377.762	377.896	378.016	378.079	378.251	378.392	378.752	380.146	383.535	384.172	383.019	382.19	381.387	380.373	379.062	378.648	376.657	375.243		208.6	365.48	365.778	365.925	366.066	366.207	366.17	365.765
				208.5	377.041	377.122	377.068	377.13	377.232	377.376	377.42	377.478	377.593	377.709	377.852	377.977	378.116	378.2	378.367	378.567	378.343	378.471	378.199	378.318	378.442	378.504	378.677	378.833	379.203	380.583	383.952	384.546	383.39	382.556	381.753	380.742	379.428	379.003	377.022	375.575		208.5	365.8	366.105	366.244	366.406	366.564	366.51	366.106
				208.4	377.438	377.524	377.471	377.528	377.643	377.786	377.822	377.881	378.006	378.118	378.263	378.376	378.542	378.623	378.803	379.001	378.759	378.905	378.64	378.75	378.868	378.949	379.118	379.26	379.644	381.032	384.381	384.923	383.768	382.917	382.11	381.098	379.805	379.368	377.379	375.894		208.4	366.134	366.427	366.586	366.735	366.909	366.844	366.451
				208.3	377.858	377.929	377.894	377.938	378.063	378.189	378.243	378.302	378.42	378.543	378.686	378.806	378.969	379.042	379.22	379.431	379.187	379.348	379.072	379.19	379.319	379.397	379.572	379.69	380.093	381.5	384.82	385.303	384.146	383.296	382.477	381.473	380.193	379.746	377.761	376.24		208.3	366.46	366.763	366.927	367.077	367.242	367.181	366.785
				208.2	378.283	378.334	378.306	378.362	378.488	378.601	378.666	378.738	378.838	378.968	379.121	379.241	379.393	379.483	379.662	379.875	379.627	379.778	379.514	379.63	379.766	379.84	380.011	380.13	380.553	381.957	385.264	385.694	384.523	383.688	382.856	381.858	380.564	380.115	378.145	376.613		208.2	366.81	367.112	367.257	367.426	367.58	367.54	367.129
				208.1	378.698	378.754	378.725	378.779	378.924	379.031	379.078	379.164	379.267	379.403	379.557	379.669	379.824	379.916	380.105	380.318	380.067	380.223	379.96	380.083	380.2	380.301	380.454	380.572	381.001	382.419	385.721	386.081	384.891	384.066	383.223	382.225	380.94	380.483	378.525	376.971		208.1	367.152	367.453	367.601	367.755	367.92	367.889	367.476
				208	379.123	379.178	379.158	379.196	379.355	379.459	379.51	379.58	379.71	379.847	379.99	380.098	380.255	380.345	380.542	380.759	380.526	380.664	380.4	380.545	380.653	380.757	380.911	381.023	381.449	382.897	386.175	386.452	385.261	384.43	383.594	382.607	381.317	380.854	378.912	377.335		208	367.477	367.793	367.935	368.104	368.257	368.23	367.819
				207.9	379.554	379.608	379.584	379.634	379.77	379.886	379.944	380.015	380.137	380.261	380.434	380.539	380.679	380.793	380.998	381.211	380.988	381.102	380.861	380.993	381.094	381.211	381.361	381.49	381.93	383.358	386.625	386.846	385.647	384.809	383.973	382.985	381.688	381.215	379.305	377.717		207.9	367.822	368.145	368.267	368.462	368.61	368.588	368.168
				207.8	379.982	380.043	380.01	380.066	380.206	380.336	380.365	380.46	380.591	380.685	380.873	380.981	381.124	381.238	381.451	381.66	381.44	381.57	381.329	381.456	381.554	381.684	381.836	381.94	382.408	383.835	387.086	387.239	386.033	385.197	384.349	383.371	382.077	381.588	379.688	378.094		207.8	368.176	368.493	368.627	368.815	368.964	368.941	368.533
				207.7	380.426	380.484	380.457	380.501	380.638	380.765	380.795	380.9	381.034	381.13	381.31	381.432	381.572	381.673	381.898	382.108	381.895	382.036	381.78	381.92	382.027	382.153	382.32	382.393	382.882	384.32	387.547	387.633	386.416	385.576	384.725	383.757	382.465	381.983	380.071	378.499		207.7	368.523	368.857	368.985	369.168	369.311	369.291	368.884
				207.6	380.871	380.92	380.899	380.942	381.072	381.195	381.239	381.346	381.474	381.574	381.761	381.899	382.014	382.138	382.36	382.564	382.356	382.496	382.23	382.378	382.486	382.612	382.783	382.87	383.366	384.793	388.006	388.035	386.809	385.961	385.115	384.149	382.842	382.377	380.466	378.914		207.6	368.875	369.226	369.331	369.524	369.668	369.656	369.248
				207.5	381.305	381.354	381.33	381.383	381.514	381.648	381.678	381.777	381.928	382.02	382.212	382.348	382.462	382.594	382.829	383.006	382.817	382.966	382.686	382.857	382.936	383.083	383.247	383.355	383.84	385.276	388.472	388.428	387.186	386.337	385.5	384.535	383.22	382.757	380.847	379.307		207.5	369.224	369.571	369.689	369.87	370.025	370.016	369.614
				207.4	381.74	381.8	381.776	381.824	381.952	382.095	382.132	382.21	382.37	382.47	382.66	382.791	382.926	383.048	383.287	383.458	383.292	383.43	383.148	383.333	383.407	383.556	383.723	383.848	384.311	385.767	388.94	388.818	387.561	386.707	385.883	384.926	383.613	383.153	381.242	379.705		207.4	369.561	369.914	370.046	370.237	370.385	370.369	369.962
				207.3	382.173	382.236	382.215	382.272	382.381	382.535	382.588	382.66	382.812	382.906	383.123	383.246	383.384	383.524	383.753	383.928	383.762	383.895	383.626	383.792	383.874	384.022	384.194	384.35	384.816	386.252	389.404	389.227	387.962	387.091	386.268	385.332	384	383.555	381.635	380.12		207.3	369.907	370.263	370.39	370.605	370.761	370.729	370.317
				207.2	382.61	382.676	382.649	382.72	382.824	382.983	383.032	383.123	383.264	383.349	383.577	383.702	383.851	384	384.22	384.387	384.218	384.382	384.107	384.266	384.342	384.512	384.68	384.845	385.318	386.745	389.876	389.638	388.362	387.478	386.648	385.726	384.407	383.947	382.016	380.525		207.2	370.26	370.608	370.757	370.962	371.14	371.097	370.685
				207.1	383.058	383.132	383.105	383.172	383.274	383.435	383.487	383.585	383.727	383.821	384.022	384.165	384.335	384.456	384.683	384.842	384.695	384.866	384.572	384.75	384.836	384.998	385.175	385.329	385.805	387.259	390.344	390.033	388.747	387.874	387.023	386.11	384.827	384.358	382.421	380.94		207.1	370.613	370.962	371.129	371.32	371.499	371.467	371.037
[truncated: 171 more rows]
[truncated: 29 more columns]

## Sheet: Fig. 2g
Relative parasitaemia plotted in Figure 2g								Calculation of change in parasitaemia of mutant PfRH5 parasites over single cycle.								Summary data of comparison between relative parasitaemia of DMSO vs. Rapamysin (Rap) treated lines.
[truncated: 23 more rows]

[truncated: 22 more sheets: Fig. 2h, Fig. 3d, Fig. 4a, Fig. 4b+c, Fig. 4d, Ext. Fig. 1a, Ext. Fig. 1c, Ext. Fig. 1g, Ext. Fig. 4g, Ext. Fig. 5b, Ext. Fig. 5d, Ext. Fig. 5e, Ext. Fig. 5f, Ext. Fig. 5g, Ext. Fig. 7f, Ext. Fig. 8a, Ext. Fig. 8b, Ext. Fig. 8c, Ext. Fig. 8d, Ext. Fig. 8e …]
